# Supplementary material for: Wood-Based Panels and Volatile Organic Compounds (VOCs): An Overview on Production, Emission Sources and Analysis
Source: Molecules. 2025 Jul 30;30(15):3195. doi: 10.3390/molecules30153195 (PMC12348141; doi:10.3390/molecules30153195)
Supplement: Supplementary file 1 [file molecules-30-03195-s001.zip › File S1.xlsx]

## Sheet: Wood 
Sample	Wood type	Additional information	Analytical Method	Chemical class of VOC	VOCs	Value	Unity	Reference
Veneer	Poplar (Populus L.)		SPME-GC-MS	Aldehydes, carboxylic acids, and ketones	1-Hydroxy-2-propanone	0.82	Peak areas x 107	[01]
Veneer	Poplar (Populus L.)		SPME-GC-MS	Aldehydes, carboxylic acids, and ketones	2,3-Butanedione	0.26	Peak areas x 107	[01]
Veneer	Poplar (Populus L.)		SPME-GC-MS	Aldehydes, carboxylic acids, and ketones	4-Oxononanal	0.54	Peak areas x 107	[01]
Veneer	Poplar (Populus L.)		SPME-GC-MS	Aldehydes, carboxylic acids, and ketones	Acetic acid	4.29	Peak areas x 107	[01]
Veneer	Poplar (Populus L.)		SPME-GC-MS	Aldehydes, carboxylic acids, and ketones	Decanal	4.09	Peak areas x 107	[01]
Veneer	Poplar (Populus L.)		SPME-GC-MS	Aldehydes, carboxylic acids, and ketones	Furfural	1.17	Peak areas x 107	[01]
Veneer	Poplar (Populus L.)		SPME-GC-MS	Aldehydes, carboxylic acids, and ketones	Hexanal	1.65	Peak areas x 107	[01]
Veneer	Poplar (Populus L.)		SPME-GC-MS	Aldehydes, carboxylic acids, and ketones	Nonanal	1.7	Peak areas x 107	[01]
Veneer	Poplar (Populus L.)		SPME-GC-MS	Others	1,2-Dichloro-3-methylbenzene	3.83	Peak areas x 107	[01]
Veneer	Poplar (Populus L.)		SPME-GC-MS	Others	1-Hexanol	1.05	Peak areas x 107	[01]
Veneer	Poplar (Populus L.)		SPME-GC-MS	Others	2,4-Dichloro-1-methylbenzene	1.38	Peak areas x 107	[01]
Veneer	Poplar (Populus L.)		SPME-GC-MS	Others	2-Furanmethanol	0.7	Peak areas x 107	[01]
Veneer	Poplar (Populus L.)		SPME-GC-MS	Others	2-Pentylfuran	3.23	Peak areas x 107	[01]
Veneer	Poplar (Populus L.)		SPME-GC-MS	Others	Dodecamethyl cyclohexasiloxane	0.24	Peak areas x 107	[01]
Particles	Larch (Larix gmelinii)		HS-SPME-GC-MS	Aldehydes, carboxylic acids, and ketones	5H-Cyclopropa[3,4]benz[1,2-e]azulen-5-one	2.1	% Relative content	[06]
Particles	Larch (Larix gmelinii)		HS-SPME-GC-MS	Aldehydes, carboxylic acids, and ketones	Hexanal	11 .8	% Relative content	[06]
Particles	Larch (Larix gmelinii)		HS-SPME-GC-MS	Aldehydes, carboxylic acids, and ketones	Nonanal	1.3	% Relative content	[06]
Particles	Larch (Larix gmelinii)		HS-SPME-GC-MS	Aldehydes, carboxylic acids, and ketones	Propanoic acid, 2-(3-acetoxy-4,4,14-trimethylandrost-8-en-17-yl)	4.4	% Relative content	[06]
Particles	Larch (Larix gmelinii)		HS-SPME-GC-MS	Others	1H-Indene,1-methylene-	1.3	% Relative content	[06]
Particles	Larch (Larix gmelinii)		HS-SPME-GC-MS	Others	25-Nor-9,19-cyclolanostan-24-one, 3-acetoxy-24-phenyl	5.2	% Relative content	[06]
Particles	Larch (Larix gmelinii)		HS-SPME-GC-MS	Others	4-(1- methylpropyl), 2,6-bis(1,1 dimethylethyl)-phenol	3.1	% Relative content	[06]
Particles	Larch (Larix gmelinii)		HS-SPME-GC-MS	Others	7-Benzyloxy-3-methoxy-2-(3,4-dimethoxyphenyl)-4H-chromen-4-one	2.6	% Relative content	[06]
Particles	Larch (Larix gmelinii)		HS-SPME-GC-MS	Others	Acetic acid, 17-acetoxy-4,4,10,13-tetramethyl-7-oxotetradecahydro-1H-cyclopenta[a]phenanthren-3-yl (ester)	1.5	% Relative content	[06]
Particles	Larch (Larix gmelinii)		HS-SPME-GC-MS	Others	Heptadecane, 9-hexyl-	2.8	% Relative content	[06]
Particles	Larch (Larix gmelinii)		HS-SPME-GC-MS	Others	Hydroxymethyl colchicine	1.9	% Relative content	[06]
Particles	Larch (Larix gmelinii)		HS-SPME-GC-MS	Others	Naphthalene, 1-methyl-	2.3	% Relative content	[06]
Particles	Larch (Larix gmelinii)		HS-SPME-GC-MS	Others	Octadecane	4	% Relative content	[06]
Particles	Larch (Larix gmelinii)		HS-SPME-GC-MS	Others	Stigmasterol,22,23-dihydro	5.2	% Relative content	[06]
Particles	Larch (Larix gmelinii)		HS-SPME-GC-MS	Terpenes and terpenoids	α-Pinene	34.8	% Relative content	[06]
Particles	Larch (Larix gmelinii)		HS-SPME-GC-MS	Terpenes and terpenoids	β-Phellandrene	11.5	% Relative content	[06]
Particles	Larch (Larix gmelinii)		HS-SPME-GC-MS	Terpenes and terpenoids	Δ3-Carene	9.4	% Relative content	[06]
Heartwood	Pine (Pinus cembra)		HS-SPME-GC-FID	Aldehydes, carboxylic acids, and ketones	Nonanal	0.1	% Relative content	[08]
Heartwood	Pine (Pinus cembra)		HS-SPME-GC-FID	Terpenes and terpenoids	Borneol	0.7	% Relative content	[08]
Heartwood	Pine (Pinus cembra)		HS-SPME-GC-FID	Terpenes and terpenoids	Bornyl acetate	0.3	% Relative content	[08]
Heartwood	Pine (Pinus cembra)		HS-SPME-GC-FID	Terpenes and terpenoids	Camphene	1.1	% Relative content	[08]
Heartwood	Pine (Pinus cembra)		HS-SPME-GC-FID	Terpenes and terpenoids	Limonene	2.7	% Relative content	[08]
Heartwood	Pine (Pinus cembra)		HS-SPME-GC-FID	Terpenes and terpenoids	Myrcene	0.5	% Relative content	[08]
Heartwood	Pine (Pinus cembra)		HS-SPME-GC-FID	Terpenes and terpenoids	p-Cymene	0.3	% Relative content	[08]
Heartwood	Pine (Pinus cembra)		HS-SPME-GC-FID	Terpenes and terpenoids	Sibirene	3.2	% Relative content	[08]
Heartwood	Pine (Pinus cembra)		HS-SPME-GC-FID	Terpenes and terpenoids	Terpinolene	1.2	% Relative content	[08]
Heartwood	Pine (Pinus cembra)		HS-SPME-GC-FID	Terpenes and terpenoids	Thymol methyl ether	0.2	% Relative content	[08]
Heartwood	Pine (Pinus cembra)		HS-SPME-GC-FID	Terpenes and terpenoids	α-Amorphene	1.9	% Relative content	[08]
Heartwood	Pine (Pinus cembra)		HS-SPME-GC-FID	Terpenes and terpenoids	α-Muurolene	2.3	% Relative content	[08]
Heartwood	Pine (Pinus cembra)		HS-SPME-GC-FID	Terpenes and terpenoids	α-Pinene	55.9	% Relative content	[08]
Heartwood	Pine (Pinus cembra)		HS-SPME-GC-FID	Terpenes and terpenoids	α-Terpineol	3.9	% Relative content	[08]
Heartwood	Pine (Pinus cembra)		HS-SPME-GC-FID	Terpenes and terpenoids	β-Caryophyllene	0.8	% Relative content	[08]
Heartwood	Pine (Pinus cembra)		HS-SPME-GC-FID	Terpenes and terpenoids	β-Phellandrene	0.6	% Relative content	[08]
Heartwood	Pine (Pinus cembra)		HS-SPME-GC-FID	Terpenes and terpenoids	β-Pinene	2.1	% Relative content	[08]
Heartwood	Pine (Pinus cembra)		HS-SPME-GC-FID	Terpenes and terpenoids	γ-Cadinene	0.2	% Relative content	[08]
Heartwood	Pine (Pinus cembra)		HS-SPME-GC-FID	Terpenes and terpenoids	Δ3-Carene	12.9	% Relative content	[08]
Heartwood	Pine (Pinus cembra)		HS-SPME-GC-FID	Terpenes and terpenoids	δ-Cadinene	1	% Relative content	[08]
Sapwood	Pine (Pinus cembra)		HS-SPME-GC-FID	Aldehydes, carboxylic acids, and ketones	Hexanoic acid	21.6	% Relative content	[08]
Sapwood	Pine (Pinus cembra)		HS-SPME-GC-FID	Aldehydes, carboxylic acids, and ketones	Nonanal	4.5	% Relative content	[08]
Sapwood	Pine (Pinus cembra)		HS-SPME-GC-FID	Aldehydes, carboxylic acids, and ketones	Nonanoic acid	1.9	% Relative content	[08]
Sapwood	Pine (Pinus cembra)		HS-SPME-GC-FID	Aldehydes, carboxylic acids, and ketones	Octanal	2.6	% Relative content	[08]
Sapwood	Pine (Pinus cembra)		HS-SPME-GC-FID	Aldehydes, carboxylic acids, and ketones	Octanoic acid	1.7	% Relative content	[08]
Sapwood	Pine (Pinus cembra)		HS-SPME-GC-FID	Terpenes and terpenoids	Borneol	0.6	% Relative content	[08]
Sapwood	Pine (Pinus cembra)		HS-SPME-GC-FID	Terpenes and terpenoids	Camphene	0.5	% Relative content	[08]
Sapwood	Pine (Pinus cembra)		HS-SPME-GC-FID	Terpenes and terpenoids	Limonene	0.2	% Relative content	[08]
Sapwood	Pine (Pinus cembra)		HS-SPME-GC-FID	Terpenes and terpenoids	Sibirene	2.7	% Relative content	[08]
Sapwood	Pine (Pinus cembra)		HS-SPME-GC-FID	Terpenes and terpenoids	Terpinolene	0.3	% Relative content	[08]
Sapwood	Pine (Pinus cembra)		HS-SPME-GC-FID	Terpenes and terpenoids	Thymol methyl ether	0.2	% Relative content	[08]
Sapwood	Pine (Pinus cembra)		HS-SPME-GC-FID	Terpenes and terpenoids	α-Amorphene	1.6	% Relative content	[08]
Sapwood	Pine (Pinus cembra)		HS-SPME-GC-FID	Terpenes and terpenoids	α-Campholenal	0.5	% Relative content	[08]
Sapwood	Pine (Pinus cembra)		HS-SPME-GC-FID	Terpenes and terpenoids	α-Muurolene	1.9	% Relative content	[08]
Sapwood	Pine (Pinus cembra)		HS-SPME-GC-FID	Terpenes and terpenoids	α-Pinene	20.3	% Relative content	[08]
Sapwood	Pine (Pinus cembra)		HS-SPME-GC-FID	Terpenes and terpenoids	β-Caryophyllene	0.7	% Relative content	[08]
Sapwood	Pine (Pinus cembra)		HS-SPME-GC-FID	Terpenes and terpenoids	β-Phellandrene	1.2	% Relative content	[08]
Sapwood	Pine (Pinus cembra)		HS-SPME-GC-FID	Terpenes and terpenoids	β-Pinene	4.5	% Relative content	[08]
Sapwood	Pine (Pinus cembra)		HS-SPME-GC-FID	Terpenes and terpenoids	Δ3-Carene	5.2	% Relative content	[08]
Sapwood	Pine (Pinus cembra)		HS-SPME-GC-FID	Terpenes and terpenoids	δ-Cadinene	0.5	% Relative content	[08]
Heartwood	Oak (Quercus robur)		ISO 16000-9 and HPLC-DAD	Aldehydes, carboxylic acids, and ketones	Acetaldehyde	313 ± 73	µg m-2 h-1	[11]
Heartwood	Oak (Quercus robur)		ISO 16000-9 and HPLC-DAD	Aldehydes, carboxylic acids, and ketones	Acetic acid	(106 ± 15)·104	µg m-2 h-1	[11]
Heartwood	Oak (Quercus robur)		ISO 16000-9 and HPLC-DAD	Aldehydes, carboxylic acids, and ketones	Acetone	<0.4	µg m-2 h-1	[11]
Heartwood	Oak (Quercus robur)		ISO 16000-9 and HPLC-DAD	Aldehydes, carboxylic acids, and ketones	Benzaldehyde	<1.5	µg m-2 h-1	[11]
Heartwood	Oak (Quercus robur)		ISO 16000-9 and HPLC-DAD	Aldehydes, carboxylic acids, and ketones	Butanal	5.1 ± 4.0	µg m-2 h-1	[11]
Heartwood	Oak (Quercus robur)		ISO 16000-9 and HPLC-DAD	Aldehydes, carboxylic acids, and ketones	Formaldehyde	186.9 ± 9.0	µg m-2 h-1	[11]
Heartwood	Oak (Quercus robur)		ISO 16000-9 and HPLC-DAD	Aldehydes, carboxylic acids, and ketones	Furfural	(360 ± 50)·102	µg m-2 h-1	[11]
Heartwood	Oak (Quercus robur)		ISO 16000-9 and HPLC-DAD	Aldehydes, carboxylic acids, and ketones	Propanal	13.4 ± 1.1	µg m-2 h-1	[11]
Heartwood	Oak (Quercus robur)		ISO 16000-9 and HPLC-DAD	Aldehydes, carboxylic acids, and ketones	Propenal	(108 ± 33)·10	µg m-2 h-1	[11]
Board	Pine (Pinus sylvestris)	Undried/green wood	Soxhelet	Terpenes and terpenoids	α-Pinene	37-64	% Relative content	[13]
Board	Pine (Pinus sylvestris)	Undried/green wood	Soxhelet	Terpenes and terpenoids	Δ3-Carene	24-47	% Relative content	[13]
Board	Pine (Pinus sylvestris)	Undried/green wood	Soxhelet	Terpenes and terpenoids	β-Pinene	0-16	% Relative content	[13]
Board	Spruce (Picea abies)	Undried/green wood	Soxhelet	Terpenes and terpenoids	α-Pinene	48-66	% Relative content	[13]
Board	Spruce (Picea abies)	Undried/green wood	Soxhelet	Terpenes and terpenoids	Limonene	2-7	% Relative content	[13]
Board	Spruce (Picea abies)	Undried/green wood	Soxhelet	Terpenes and terpenoids	β-Pinene	12-24	% Relative content	[13]
Board	Spruce (Picea abies)	Undried/green wood	Soxhelet	Terpenes and terpenoids	α-Terpineol	5-12	% Relative content	[13]
Heartwood	Pine (Pinus sylvestris)	Air dried	ISO 16000-6, ISO 16000-10 and GC-MS	Aldehydes, carboxylic acids, and ketones	Benzaldehyde	0.09	mg m-2 h-1	[15]
Heartwood	Pine (Pinus sylvestris)	Heat treatment at 180 ℃	ISO 16000-6, ISO 16000-10 and GC-MS	Aldehydes, carboxylic acids, and ketones	Benzaldehyde	0.32	mg m-2 h-1	[15]
Heartwood	Pine (Pinus sylvestris)	Heat treatment at 200 ℃	ISO 16000-6, ISO 16000-10 and GC-MS	Aldehydes, carboxylic acids, and ketones	Benzaldehyde	0.2	mg m-2 h-1	[15]
Heartwood	Pine (Pinus sylvestris)	Vacuum-heat treatment at 180 ℃	ISO 16000-6, ISO 16000-10 and GC-MS	Aldehydes, carboxylic acids, and ketones	Benzaldehyde	0.12	mg m-2 h-1	[15]
Heartwood	Pine (Pinus sylvestris)	Vacuum-heat treatment at 200 ℃	ISO 16000-6, ISO 16000-10 and GC-MS	Aldehydes, carboxylic acids, and ketones	Benzaldehyde	0.96	mg m-2 h-1	[15]
Heartwood	Pine (Pinus sylvestris)	Heat treatment at 180 ℃	ISO 16000-6, ISO 16000-10 and GC-MS	Aldehydes, carboxylic acids, and ketones	But-2-enal	0.06	mg m-2 h-1	[15]
Heartwood	Pine (Pinus sylvestris)	Heat treatment at 200 ℃	ISO 16000-6, ISO 16000-10 and GC-MS	Aldehydes, carboxylic acids, and ketones	But-2-enal	0.06	mg m-2 h-1	[15]
Heartwood	Pine (Pinus sylvestris)	Vacuum-heat treatment at 200 ℃	ISO 16000-6, ISO 16000-10 and GC-MS	Aldehydes, carboxylic acids, and ketones	But-2-enal	0.06	mg m-2 h-1	[15]
Heartwood	Pine (Pinus sylvestris)	Heat treatment at 180 ℃	ISO 16000-6, ISO 16000-10 and GC-MS	Aldehydes, carboxylic acids, and ketones	Cyclohexanone	0.02	mg m-2 h-1	[15]
Heartwood	Pine (Pinus sylvestris)	Heat treatment at 200 ℃	ISO 16000-6, ISO 16000-10 and GC-MS	Aldehydes, carboxylic acids, and ketones	Cyclohexanone	0.04	mg m-2 h-1	[15]
Heartwood	Pine (Pinus sylvestris)	Vacuum-heat treatment at 200 ℃	ISO 16000-6, ISO 16000-10 and GC-MS	Aldehydes, carboxylic acids, and ketones	Cyclohexanone	0.01	mg m-2 h-1	[15]
Heartwood	Pine (Pinus sylvestris)	Air dried	ISO 16000-6, ISO 16000-10 and GC-MS	Aldehydes, carboxylic acids, and ketones	Decanal	0.51	mg m-2 h-1	[15]
Heartwood	Pine (Pinus sylvestris)	Heat treatment at 180 ℃	ISO 16000-6, ISO 16000-10 and GC-MS	Aldehydes, carboxylic acids, and ketones	Decanal	0.15	mg m-2 h-1	[15]
Heartwood	Pine (Pinus sylvestris)	Vacuum-heat treatment at 180 ℃	ISO 16000-6, ISO 16000-10 and GC-MS	Aldehydes, carboxylic acids, and ketones	Decanal	0.96	mg m-2 h-1	[15]
Heartwood	Pine (Pinus sylvestris)	Vacuum-heat treatment at 200 ℃	ISO 16000-6, ISO 16000-10 and GC-MS	Aldehydes, carboxylic acids, and ketones	Decanal	0.46	mg m-2 h-1	[15]
Heartwood	Pine (Pinus sylvestris)	Heat treatment at 180 ℃	ISO 16000-6, ISO 16000-10 and GC-MS	Aldehydes, carboxylic acids, and ketones	Furfural	0.02	mg m-2 h-1	[15]
Heartwood	Pine (Pinus sylvestris)	Heat treatment at 200 ℃	ISO 16000-6, ISO 16000-10 and GC-MS	Aldehydes, carboxylic acids, and ketones	Furfural	0.01	mg m-2 h-1	[15]
Heartwood	Pine (Pinus sylvestris)	Vacuum-heat treatment at 200 ℃	ISO 16000-6, ISO 16000-10 and GC-MS	Aldehydes, carboxylic acids, and ketones	Furfural	0.02	mg m-2 h-1	[15]
Heartwood	Pine (Pinus sylvestris)	Air dried	ISO 16000-6, ISO 16000-10 and GC-MS	Aldehydes, carboxylic acids, and ketones	Heptanal	0.38	mg m-2 h-1	[15]
Heartwood	Pine (Pinus sylvestris)	Air dried Internal standard	ISO 16000-6, ISO 16000-10 and GC-MS	Aldehydes, carboxylic acids, and ketones	Hexanal	6.01	mg m-2 h-1	[15]
Heartwood	Pine (Pinus sylvestris)	Heat treatment at 180 ℃ Internal standard	ISO 16000-6, ISO 16000-10 and GC-MS	Aldehydes, carboxylic acids, and ketones	Hexanal	0.07	mg m-2 h-1	[15]
Heartwood	Pine (Pinus sylvestris)	Heat treatment at 200 ℃ Internal standard	ISO 16000-6, ISO 16000-10 and GC-MS	Aldehydes, carboxylic acids, and ketones	Hexanal	0.04	mg m-2 h-1	[15]
Heartwood	Pine (Pinus sylvestris)	Vacuum-heat treatment at 200 ℃ Internal standard	ISO 16000-6, ISO 16000-10 and GC-MS	Aldehydes, carboxylic acids, and ketones	Hexanal	0.04	mg m-2 h-1	[15]
Heartwood	Pine (Pinus sylvestris)	Heat treatment at 180 ℃	ISO 16000-6, ISO 16000-10 and GC-MS	Aldehydes, carboxylic acids, and ketones	Octanal	0.2	mg m-2 h-1	[15]
Heartwood	Pine (Pinus sylvestris)	Vacuum-heat treatment at 200 ℃	ISO 16000-6, ISO 16000-10 and GC-MS	Aldehydes, carboxylic acids, and ketones	Octanal	0.11	mg m-2 h-1	[15]
Heartwood	Pine (Pinus sylvestris)	Air dried	ISO 16000-6, ISO 16000-10 and GC-MS	Aldehydes, carboxylic acids, and ketones	Pentanal	1.86	mg m-2 h-1	[15]
Heartwood	Pine (Pinus sylvestris)	Air dried	ISO 16000-6, ISO 16000-10 and GC-MS	Others	1,2,3-Trimethylbenzene	0.17	mg m-2 h-1	[15]
Heartwood	Pine (Pinus sylvestris)	Air dried	ISO 16000-6, ISO 16000-10 and GC-MS	Others	2-Ethyltoluene	0.09	mg m-2 h-1	[15]
Sapwood	Pine (Pinus sylvestris)	Air dried	ISO 16000-6, ISO 16000-10 and GC-MS	Others	2-Ethyltoluene	0.06	mg m-2 h-1	[15]
Heartwood	Pine (Pinus sylvestris)	Air dried	ISO 16000-6, ISO 16000-10 and GC-MS	Terpenes and terpenoids	Camphene	8.61	mg m-2 h-1	[15]
Sapwood	Pine (Pinus sylvestris)	Air dried	ISO 16000-6, ISO 16000-10 and GC-MS	Terpenes and terpenoids	Camphene	1.73	mg m-2 h-1	[15]
Heartwood	Pine (Pinus sylvestris)	Air dried	ISO 16000-6, ISO 16000-10 and GC-MS	Terpenes and terpenoids	Limonene	5.26	mg m-2 h-1	[15]
Heartwood	Pine (Pinus sylvestris)	Air dried Internal standard	ISO 16000-6, ISO 16000-10 and GC-MS	Others	1,2,4-Trimethylbenzene	0.02	mg m-2 h-1	[15]
Heartwood	Pine (Pinus sylvestris)	Air dried Internal standard	ISO 16000-6, ISO 16000-10 and GC-MS	Others	Ethylbenzene	0.04	mg m-2 h-1	[15]
Heartwood	Pine (Pinus sylvestris)	Air dried Internal standard	ISO 16000-6, ISO 16000-10 and GC-MS	Terpenes and terpenoids	α-Pinene	714.39	mg m-2 h-1	[15]
Heartwood	Pine (Pinus sylvestris)	Heat treatment at 180 ℃	ISO 16000-6, ISO 16000-10 and GC-MS	Others	1,2,3-Trimethylbenzene	0.06	mg m-2 h-1	[15]
Heartwood	Pine (Pinus sylvestris)	Heat treatment at 180 ℃	ISO 16000-6, ISO 16000-10 and GC-MS	Others	1,3,5-Trimethylbenzene	0.02	mg m-2 h-1	[15]
Heartwood	Pine (Pinus sylvestris)	Heat treatment at 180 ℃	ISO 16000-6, ISO 16000-10 and GC-MS	Others	1-Methoxy-2-Propanol	1.19	mg m-2 h-1	[15]
Heartwood	Pine (Pinus sylvestris)	Heat treatment at 180 ℃	ISO 16000-6, ISO 16000-10 and GC-MS	Others	2-Ethyltoluene	0.08	mg m-2 h-1	[15]
Heartwood	Pine (Pinus sylvestris)	Heat treatment at 180 ℃	ISO 16000-6, ISO 16000-10 and GC-MS	Others	4-Ethyltoluene	0.07	mg m-2 h-1	[15]
Heartwood	Pine (Pinus sylvestris)	Heat treatment at 180 ℃	ISO 16000-6, ISO 16000-10 and GC-MS	Others	Benzene	0.37	mg m-2 h-1	[15]
Heartwood	Pine (Pinus sylvestris)	Heat treatment at 180 ℃	ISO 16000-6, ISO 16000-10 and GC-MS	Others	Tetrachlorethylene	0.04	mg m-2 h-1	[15]
Heartwood	Pine (Pinus sylvestris)	Heat treatment at 180 ℃	ISO 16000-6, ISO 16000-10 and GC-MS	Others	Trichlorethylene	0.16	mg m-2 h-1	[15]
Heartwood	Pine (Pinus sylvestris)	Heat treatment at 180 ℃	ISO 16000-6, ISO 16000-10 and GC-MS	Terpenes and terpenoids	Camphene	3.62	mg m-2 h-1	[15]
Heartwood	Pine (Pinus sylvestris)	Heat treatment at 180 ℃	ISO 16000-6, ISO 16000-10 and GC-MS	Terpenes and terpenoids	Limonene	4.25	mg m-2 h-1	[15]
Heartwood	Pine (Pinus sylvestris)	Heat treatment at 180 ℃	ISO 16000-6, ISO 16000-10 and GC-MS	Terpenes and terpenoids	Myrcene	0.13	mg m-2 h-1	[15]
Heartwood	Pine (Pinus sylvestris)	Heat treatment at 180 ℃	ISO 16000-6, ISO 16000-10 and GC-MS	Terpenes and terpenoids	α-Phellandren	0.05	mg m-2 h-1	[15]
Heartwood	Pine (Pinus sylvestris)	Heat treatment at 180 ℃	ISO 16000-6, ISO 16000-10 and GC-MS	Terpenes and terpenoids	β-Pinene	5.05	mg m-2 h-1	[15]
Heartwood	Pine (Pinus sylvestris)	Heat treatment at 180 ℃	ISO 16000-6, ISO 16000-10 and GC-MS	Terpenes and terpenoids	γ-Terpinen	0.06	mg m-2 h-1	[15]
Heartwood	Pine (Pinus sylvestris)	Heat treatment at 180 ℃ Internal standard	ISO 16000-6, ISO 16000-10 and GC-MS	Others	1,2,4-Trimethylbenzene	0.03	mg m-2 h-1	[15]
Heartwood	Pine (Pinus sylvestris)	Heat treatment at 180 ℃ Internal standard	ISO 16000-6, ISO 16000-10 and GC-MS	Others	2-Butoxyethanol	0.08	mg m-2 h-1	[15]
Heartwood	Pine (Pinus sylvestris)	Heat treatment at 180 ℃ Internal standard	ISO 16000-6, ISO 16000-10 and GC-MS	Others	3-Ethyltoluene	0.12	mg m-2 h-1	[15]
Heartwood	Pine (Pinus sylvestris)	Heat treatment at 180 ℃ Internal standard	ISO 16000-6, ISO 16000-10 and GC-MS	Others	Ethylbenzene	0.07	mg m-2 h-1	[15]
Heartwood	Pine (Pinus sylvestris)	Heat treatment at 180 ℃ Internal standard	ISO 16000-6, ISO 16000-10 and GC-MS	Others	m/p-Xylene	0.01	mg m-2 h-1	[15]
Heartwood	Pine (Pinus sylvestris)	Heat treatment at 180 ℃ Internal standard	ISO 16000-6, ISO 16000-10 and GC-MS	Others	n-Butyl acetate	0.25	mg m-2 h-1	[15]
Heartwood	Pine (Pinus sylvestris)	Heat treatment at 180 ℃ Internal standard	ISO 16000-6, ISO 16000-10 and GC-MS	Others	o-Xylene	0.04	mg m-2 h-1	[15]
Heartwood	Pine (Pinus sylvestris)	Heat treatment at 180 ℃ Internal standard	ISO 16000-6, ISO 16000-10 and GC-MS	Others	Toluene	3.93	mg m-2 h-1	[15]
Heartwood	Pine (Pinus sylvestris)	Heat treatment at 180 ℃ Internal standard	ISO 16000-6, ISO 16000-10 and GC-MS	Terpenes and terpenoids	α-Pinene	97.59	mg m-2 h-1	[15]
Heartwood	Pine (Pinus sylvestris)	Heat treatment at 180 ℃ Internal standard	ISO 16000-6, ISO 16000-10 and GC-MS	Terpenes and terpenoids	Δ3-Carene	0.575	mg m-2 h-1	[15]
Heartwood	Pine (Pinus sylvestris)	Air dried	ISO 16000-6, ISO 16000-10 and GC-MS	Others	Tetrachlorethylene	0.02	mg m-2 h-1	[15]
Sapwood	Pine (Pinus sylvestris)	Air dried	ISO 16000-6, ISO 16000-10 and GC-MS	Others	Tetrachlorethylene	0.03	mg m-2 h-1	[15]
Heartwood	Pine (Pinus sylvestris)	Heat treatment at 200 ℃	ISO 16000-6, ISO 16000-10 and GC-MS	Others	1,2,3-Trimethylbenzene	0.07	mg m-2 h-1	[15]
Sapwood	Pine (Pinus sylvestris)	Heat treatment at 200 ℃	ISO 16000-6, ISO 16000-10 and GC-MS	Others	1,2,3-Trimethylbenzene	0.06	mg m-2 h-1	[15]
Heartwood	Pine (Pinus sylvestris)	Heat treatment at 200 ℃	ISO 16000-6, ISO 16000-10 and GC-MS	Others	1,3,5-Trimethylbenzene	0.02	mg m-2 h-1	[15]
Sapwood	Pine (Pinus sylvestris)	Heat treatment at 200 ℃	ISO 16000-6, ISO 16000-10 and GC-MS	Others	1,3,5-Trimethylbenzene	0.03	mg m-2 h-1	[15]
Heartwood	Pine (Pinus sylvestris)	Heat treatment at 200 ℃	ISO 16000-6, ISO 16000-10 and GC-MS	Others	1-Methoxy-2-Propanol	0.62	mg m-2 h-1	[15]
Sapwood	Pine (Pinus sylvestris)	Air dried	ISO 16000-6, ISO 16000-10 and GC-MS	Terpenes and terpenoids	Limonene	1.22	mg m-2 h-1	[15]
Heartwood	Pine (Pinus sylvestris)	Air dried	ISO 16000-6, ISO 16000-10 and GC-MS	Terpenes and terpenoids	β-Pinene	7.95	mg m-2 h-1	[15]
Sapwood	Pine (Pinus sylvestris)	Air dried	ISO 16000-6, ISO 16000-10 and GC-MS	Terpenes and terpenoids	β-Pinene	2.82	mg m-2 h-1	[15]
Sapwood	Pine (Pinus sylvestris)	Air dried	ISO 16000-6, ISO 16000-10 and GC-MS	Terpenes and terpenoids	γ-Terpinen	0.02	mg m-2 h-1	[15]
Heartwood	Pine (Pinus sylvestris)	Heat treatment at 200 ℃	ISO 16000-6, ISO 16000-10 and GC-MS	Terpenes and terpenoids	Camphene	5	mg m-2 h-1	[15]
Sapwood	Pine (Pinus sylvestris)	Heat treatment at 200 ℃	ISO 16000-6, ISO 16000-10 and GC-MS	Terpenes and terpenoids	Camphene	3.4	mg m-2 h-1	[15]
Heartwood	Pine (Pinus sylvestris)	Heat treatment at 200 ℃ Internal standard	ISO 16000-6, ISO 16000-10 and GC-MS	Others	1,2,4-Trimethylbenzene	0.03	mg m-2 h-1	[15]
Heartwood	Pine (Pinus sylvestris)	Heat treatment at 200 ℃ Internal standard	ISO 16000-6, ISO 16000-10 and GC-MS	Others	2-Butoxyethanol	0.14	mg m-2 h-1	[15]
Heartwood	Pine (Pinus sylvestris)	Heat treatment at 200 ℃ Internal standard	ISO 16000-6, ISO 16000-10 and GC-MS	Others	3-Ethyltoluene	0.12	mg m-2 h-1	[15]
Heartwood	Pine (Pinus sylvestris)	Heat treatment at 200 ℃ Internal standard	ISO 16000-6, ISO 16000-10 and GC-MS	Others	Ethylbenzene	0.09	mg m-2 h-1	[15]
Heartwood	Pine (Pinus sylvestris)	Heat treatment at 200 ℃ Internal standard	ISO 16000-6, ISO 16000-10 and GC-MS	Others	m/p-Xylene	0.05	mg m-2 h-1	[15]
Heartwood	Pine (Pinus sylvestris)	Heat treatment at 200 ℃ Internal standard	ISO 16000-6, ISO 16000-10 and GC-MS	Others	n-Butyl acetate	0.45	mg m-2 h-1	[15]
Heartwood	Pine (Pinus sylvestris)	Heat treatment at 200 ℃ Internal standard	ISO 16000-6, ISO 16000-10 and GC-MS	Others	o-Xylene	0.04	mg m-2 h-1	[15]
Heartwood	Pine (Pinus sylvestris)	Heat treatment at 200 ℃ Internal standard	ISO 16000-6, ISO 16000-10 and GC-MS	Others	Toluene	1.9	mg m-2 h-1	[15]
Heartwood	Pine (Pinus sylvestris)	Heat treatment at 200 ℃ Internal standard	ISO 16000-6, ISO 16000-10 and GC-MS	Terpenes and terpenoids	α-Pinene	136.9	mg m-2 h-1	[15]
Heartwood	Pine (Pinus sylvestris)	Heat treatment at 200 ℃ Internal standard	ISO 16000-6, ISO 16000-10 and GC-MS	Terpenes and terpenoids	Δ3-Carene	0.07	mg m-2 h-1	[15]
Heartwood	Pine (Pinus sylvestris)	Vacuum-heat treatment at 180 ℃	ISO 16000-6, ISO 16000-10 and GC-MS	Others	1,2,3-Trimethylbenzene	0.04	mg m-2 h-1	[15]
Heartwood	Pine (Pinus sylvestris)	Vacuum-heat treatment at 180 ℃	ISO 16000-6, ISO 16000-10 and GC-MS	Others	1,3,5-Trimethylbenzene	0.04	mg m-2 h-1	[15]
Heartwood	Pine (Pinus sylvestris)	Vacuum-heat treatment at 180 ℃	ISO 16000-6, ISO 16000-10 and GC-MS	Others	1-Methoxy-2-Propanol	1.2	mg m-2 h-1	[15]
Heartwood	Pine (Pinus sylvestris)	Vacuum-heat treatment at 180 ℃	ISO 16000-6, ISO 16000-10 and GC-MS	Others	2-Ethyltoluene	0.02	mg m-2 h-1	[15]
Heartwood	Pine (Pinus sylvestris)	Vacuum-heat treatment at 180 ℃	ISO 16000-6, ISO 16000-10 and GC-MS	Others	Benzene	0.05	mg m-2 h-1	[15]
Heartwood	Pine (Pinus sylvestris)	Vacuum-heat treatment at 180 ℃	ISO 16000-6, ISO 16000-10 and GC-MS	Others	Tetrachlorethylene	0.07	mg m-2 h-1	[15]
Heartwood	Pine (Pinus sylvestris)	Vacuum-heat treatment at 180 ℃	ISO 16000-6, ISO 16000-10 and GC-MS	Others	Trichlorethylene	0.13	mg m-2 h-1	[15]
Heartwood	Pine (Pinus sylvestris)	Vacuum-heat treatment at 180 ℃	ISO 16000-6, ISO 16000-10 and GC-MS	Terpenes and terpenoids	Camphene	4.55	mg m-2 h-1	[15]
Heartwood	Pine (Pinus sylvestris)	Vacuum-heat treatment at 180 ℃	ISO 16000-6, ISO 16000-10 and GC-MS	Terpenes and terpenoids	Limonene	3.65	mg m-2 h-1	[15]
Heartwood	Pine (Pinus sylvestris)	Vacuum-heat treatment at 180 ℃	ISO 16000-6, ISO 16000-10 and GC-MS	Terpenes and terpenoids	Myrcene	0.18	mg m-2 h-1	[15]
Heartwood	Pine (Pinus sylvestris)	Vacuum-heat treatment at 180 ℃	ISO 16000-6, ISO 16000-10 and GC-MS	Terpenes and terpenoids	α-Phellandren	0.06	mg m-2 h-1	[15]
Heartwood	Pine (Pinus sylvestris)	Vacuum-heat treatment at 180 ℃	ISO 16000-6, ISO 16000-10 and GC-MS	Terpenes and terpenoids	β-Pinene	3.87	mg m-2 h-1	[15]
Heartwood	Pine (Pinus sylvestris)	Vacuum-heat treatment at 180 ℃	ISO 16000-6, ISO 16000-10 and GC-MS	Terpenes and terpenoids	γ-Terpinen	0.1	mg m-2 h-1	[15]
Heartwood	Pine (Pinus sylvestris)	Vacuum-heat treatment at 180 ℃ Internal standard	ISO 16000-6, ISO 16000-10 and GC-MS	Others	2-Butoxyethanol	0.08	mg m-2 h-1	[15]
Heartwood	Pine (Pinus sylvestris)	Vacuum-heat treatment at 180 ℃ Internal standard	ISO 16000-6, ISO 16000-10 and GC-MS	Others	3-Ethyltoluene	0.02	mg m-2 h-1	[15]
Heartwood	Pine (Pinus sylvestris)	Vacuum-heat treatment at 180 ℃ Internal standard	ISO 16000-6, ISO 16000-10 and GC-MS	Others	m/p-Xylene	0.02	mg m-2 h-1	[15]
Heartwood	Pine (Pinus sylvestris)	Vacuum-heat treatment at 180 ℃ Internal standard	ISO 16000-6, ISO 16000-10 and GC-MS	Others	o-Xylene	0.7	mg m-2 h-1	[15]
Heartwood	Pine (Pinus sylvestris)	Vacuum-heat treatment at 180 ℃ Internal standard	ISO 16000-6, ISO 16000-10 and GC-MS	Others	Toluene	3.68	mg m-2 h-1	[15]
Heartwood	Pine (Pinus sylvestris)	Vacuum-heat treatment at 180 ℃ Internal standard	ISO 16000-6, ISO 16000-10 and GC-MS	Terpenes and terpenoids	α-Pinene	203.49	mg m-2 h-1	[15]
Heartwood	Pine (Pinus sylvestris)	Vacuum-heat treatment at 200 ℃	ISO 16000-6, ISO 16000-10 and GC-MS	Others	1,2,3-Trimethylbenzene	0.1	mg m-2 h-1	[15]
Heartwood	Pine (Pinus sylvestris)	Vacuum-heat treatment at 200 ℃	ISO 16000-6, ISO 16000-10 and GC-MS	Others	1,3,5-Trimethylbenzene	0.05	mg m-2 h-1	[15]
Heartwood	Pine (Pinus sylvestris)	Vacuum-heat treatment at 200 ℃	ISO 16000-6, ISO 16000-10 and GC-MS	Others	1-Methoxy-2-Propanol	4.23	mg m-2 h-1	[15]
Heartwood	Pine (Pinus sylvestris)	Vacuum-heat treatment at 200 ℃	ISO 16000-6, ISO 16000-10 and GC-MS	Others	2-Ethyltoluene	0.09	mg m-2 h-1	[15]
Heartwood	Pine (Pinus sylvestris)	Vacuum-heat treatment at 200 ℃	ISO 16000-6, ISO 16000-10 and GC-MS	Others	4-Ethyltoluene	0.09	mg m-2 h-1	[15]
Heartwood	Pine (Pinus sylvestris)	Vacuum-heat treatment at 200 ℃	ISO 16000-6, ISO 16000-10 and GC-MS	Others	Tetrachlorethylene	0.11	mg m-2 h-1	[15]
Heartwood	Pine (Pinus sylvestris)	Vacuum-heat treatment at 200 ℃	ISO 16000-6, ISO 16000-10 and GC-MS	Others	Trichlorethylene	0.12	mg m-2 h-1	[15]
Heartwood	Pine (Pinus sylvestris)	Vacuum-heat treatment at 200 ℃	ISO 16000-6, ISO 16000-10 and GC-MS	Terpenes and terpenoids	Camphene	6.09	mg m-2 h-1	[15]
Heartwood	Pine (Pinus sylvestris)	Vacuum-heat treatment at 200 ℃	ISO 16000-6, ISO 16000-10 and GC-MS	Terpenes and terpenoids	Limonene	8.84	mg m-2 h-1	[15]
Heartwood	Pine (Pinus sylvestris)	Vacuum-heat treatment at 200 ℃	ISO 16000-6, ISO 16000-10 and GC-MS	Terpenes and terpenoids	Myrcene	0.17	mg m-2 h-1	[15]
Heartwood	Pine (Pinus sylvestris)	Vacuum-heat treatment at 200 ℃	ISO 16000-6, ISO 16000-10 and GC-MS	Terpenes and terpenoids	α-Phellandren	0.11	mg m-2 h-1	[15]
Heartwood	Pine (Pinus sylvestris)	Vacuum-heat treatment at 200 ℃	ISO 16000-6, ISO 16000-10 and GC-MS	Terpenes and terpenoids	β-Pinene	5.94	mg m-2 h-1	[15]
Heartwood	Pine (Pinus sylvestris)	Vacuum-heat treatment at 200 ℃	ISO 16000-6, ISO 16000-10 and GC-MS	Terpenes and terpenoids	γ-Terpinen	0.12	mg m-2 h-1	[15]
Heartwood	Pine (Pinus sylvestris)	Vacuum-heat treatment at 200 ℃ Internal standard	ISO 16000-6, ISO 16000-10 and GC-MS	Others	1,2,4-Trimethylbenzene	0.01	mg m-2 h-1	[15]
Heartwood	Pine (Pinus sylvestris)	Vacuum-heat treatment at 200 ℃ Internal standard	ISO 16000-6, ISO 16000-10 and GC-MS	Others	2-Butoxyethanol	0.08	mg m-2 h-1	[15]
Heartwood	Pine (Pinus sylvestris)	Vacuum-heat treatment at 200 ℃ Internal standard	ISO 16000-6, ISO 16000-10 and GC-MS	Others	3-Ethyltoluene	0.18	mg m-2 h-1	[15]
Heartwood	Pine (Pinus sylvestris)	Vacuum-heat treatment at 200 ℃ Internal standard	ISO 16000-6, ISO 16000-10 and GC-MS	Others	Ethylbenzene	0.06	mg m-2 h-1	[15]
Heartwood	Pine (Pinus sylvestris)	Vacuum-heat treatment at 200 ℃ Internal standard	ISO 16000-6, ISO 16000-10 and GC-MS	Others	m/p-Xylene	0.06	mg m-2 h-1	[15]
Heartwood	Pine (Pinus sylvestris)	Vacuum-heat treatment at 200 ℃ Internal standard	ISO 16000-6, ISO 16000-10 and GC-MS	Others	n-Butyl acetate	0.36	mg m-2 h-1	[15]
Heartwood	Pine (Pinus sylvestris)	Vacuum-heat treatment at 200 ℃ Internal standard	ISO 16000-6, ISO 16000-10 and GC-MS	Others	o-Xylene	0.37	mg m-2 h-1	[15]
Heartwood	Pine (Pinus sylvestris)	Vacuum-heat treatment at 200 ℃ Internal standard	ISO 16000-6, ISO 16000-10 and GC-MS	Others	Toluene	14.23	mg m-2 h-1	[15]
Heartwood	Pine (Pinus sylvestris)	Vacuum-heat treatment at 200 ℃ Internal standard	ISO 16000-6, ISO 16000-10 and GC-MS	Terpenes and terpenoids	α-Pinene	173.25	mg m-2 h-1	[15]
Heartwood	Pine (Pinus sylvestris)	Vacuum-heat treatment at 200 ℃ Internal standard	ISO 16000-6, ISO 16000-10 and GC-MS	Terpenes and terpenoids	Δ3-Carene	0.01	mg m-2 h-1	[15]
Sapwood	Pine (Pinus sylvestris)	Vacuum-heat treatment at 180 ℃	ISO 16000-6, ISO 16000-10 and GC-MS	Aldehydes, carboxylic acids, and ketones	But-2-enal	0.05	mg m-2 h-1	[15]
Sapwood	Pine (Pinus sylvestris)	Vacuum-heat treatment at 200 ℃	ISO 16000-6, ISO 16000-10 and GC-MS	Aldehydes, carboxylic acids, and ketones	But-2-enal	0.03	mg m-2 h-1	[15]
Sapwood	Pine (Pinus sylvestris)	Air dried	ISO 16000-6, ISO 16000-10 and GC-MS	Aldehydes, carboxylic acids, and ketones	Butanal	0.27	mg m-2 h-1	[15]
Sapwood	Pine (Pinus sylvestris)	Heat treatment at 180 ℃	ISO 16000-6, ISO 16000-10 and GC-MS	Aldehydes, carboxylic acids, and ketones	Butanal	2.45	mg m-2 h-1	[15]
Sapwood	Pine (Pinus sylvestris)	Heat treatment at 200 ℃	ISO 16000-6, ISO 16000-10 and GC-MS	Aldehydes, carboxylic acids, and ketones	Butanal	0.42	mg m-2 h-1	[15]
Sapwood	Pine (Pinus sylvestris)	Vacuum-heat treatment at 180 ℃	ISO 16000-6, ISO 16000-10 and GC-MS	Aldehydes, carboxylic acids, and ketones	Cyclohexanone	0.01	mg m-2 h-1	[15]
Sapwood	Pine (Pinus sylvestris)	Vacuum-heat treatment at 200 ℃	ISO 16000-6, ISO 16000-10 and GC-MS	Aldehydes, carboxylic acids, and ketones	Cyclohexanone	0.03	mg m-2 h-1	[15]
Sapwood	Pine (Pinus sylvestris)	Heat treatment at 180 ℃	ISO 16000-6, ISO 16000-10 and GC-MS	Aldehydes, carboxylic acids, and ketones	Decanal	0.1	mg m-2 h-1	[15]
Sapwood	Pine (Pinus sylvestris)	Heat treatment at 200 ℃	ISO 16000-6, ISO 16000-10 and GC-MS	Aldehydes, carboxylic acids, and ketones	Decanal	0.12	mg m-2 h-1	[15]
Sapwood	Pine (Pinus sylvestris)	Heat treatment at 200 ℃	ISO 16000-6, ISO 16000-10 and GC-MS	Aldehydes, carboxylic acids, and ketones	Furfural	0.5	mg m-2 h-1	[15]
Sapwood	Pine (Pinus sylvestris)	Vacuum-heat treatment at 180 ℃	ISO 16000-6, ISO 16000-10 and GC-MS	Aldehydes, carboxylic acids, and ketones	Furfural	0.01	mg m-2 h-1	[15]
Sapwood	Pine (Pinus sylvestris)	Vacuum-heat treatment at 200 ℃	ISO 16000-6, ISO 16000-10 and GC-MS	Aldehydes, carboxylic acids, and ketones	Furfural	0.06	mg m-2 h-1	[15]
Sapwood	Pine (Pinus sylvestris)	Heat treatment at 180 ℃	ISO 16000-6, ISO 16000-10 and GC-MS	Aldehydes, carboxylic acids, and ketones	Heptanal	1.1	mg m-2 h-1	[15]
Sapwood	Pine (Pinus sylvestris)	Heat treatment at 200 ℃	ISO 16000-6, ISO 16000-10 and GC-MS	Aldehydes, carboxylic acids, and ketones	Heptanal	0.17	mg m-2 h-1	[15]
Sapwood	Pine (Pinus sylvestris)	Air dried Internal standard	ISO 16000-6, ISO 16000-10 and GC-MS	Aldehydes, carboxylic acids, and ketones	Hexanal	51.32	mg m-2 h-1	[15]
Sapwood	Pine (Pinus sylvestris)	Heat treatment at 180 ℃ Internal standard	ISO 16000-6, ISO 16000-10 and GC-MS	Aldehydes, carboxylic acids, and ketones	Hexanal	2.68	mg m-2 h-1	[15]
Sapwood	Pine (Pinus sylvestris)	Heat treatment at 200 ℃ Internal standard	ISO 16000-6, ISO 16000-10 and GC-MS	Aldehydes, carboxylic acids, and ketones	Hexanal	4.53	mg m-2 h-1	[15]
Sapwood	Pine (Pinus sylvestris)	Vacuum-heat treatment at 180 ℃ Internal standard	ISO 16000-6, ISO 16000-10 and GC-MS	Aldehydes, carboxylic acids, and ketones	Hexanal	0.01	mg m-2 h-1	[15]
Sapwood	Pine (Pinus sylvestris)	Vacuum-heat treatment at 200 ℃ Internal standard	ISO 16000-6, ISO 16000-10 and GC-MS	Aldehydes, carboxylic acids, and ketones	Hexanal	0.02	mg m-2 h-1	[15]
Sapwood	Pine (Pinus sylvestris)	Air dried	ISO 16000-6, ISO 16000-10 and GC-MS	Aldehydes, carboxylic acids, and ketones	Octanal	0.58	mg m-2 h-1	[15]
Sapwood	Pine (Pinus sylvestris)	Heat treatment at 180 ℃	ISO 16000-6, ISO 16000-10 and GC-MS	Aldehydes, carboxylic acids, and ketones	Octanal	0.41	mg m-2 h-1	[15]
Sapwood	Pine (Pinus sylvestris)	Heat treatment at 200 ℃	ISO 16000-6, ISO 16000-10 and GC-MS	Aldehydes, carboxylic acids, and ketones	Octanal	0.18	mg m-2 h-1	[15]
Sapwood	Pine (Pinus sylvestris)	Air dried	ISO 16000-6, ISO 16000-10 and GC-MS	Aldehydes, carboxylic acids, and ketones	Pentanal	16.88	mg m-2 h-1	[15]
Sapwood	Pine (Pinus sylvestris)	Heat treatment at 180 ℃	ISO 16000-6, ISO 16000-10 and GC-MS	Aldehydes, carboxylic acids, and ketones	Pentanal	0.85	mg m-2 h-1	[15]
Sapwood	Pine (Pinus sylvestris)	Heat treatment at 200 ℃	ISO 16000-6, ISO 16000-10 and GC-MS	Aldehydes, carboxylic acids, and ketones	Pentanal	0.92	mg m-2 h-1	[15]
Heartwood	Pine (Pinus sylvestris)	Heat treatment at 200 ℃	ISO 16000-6, ISO 16000-10 and GC-MS	Others	2-Ethyltoluene	0.075	mg m-2 h-1	[15]
Sapwood	Pine (Pinus sylvestris)	Heat treatment at 200 ℃	ISO 16000-6, ISO 16000-10 and GC-MS	Others	2-Ethyltoluene	0.08	mg m-2 h-1	[15]
Heartwood	Pine (Pinus sylvestris)	Heat treatment at 200 ℃	ISO 16000-6, ISO 16000-10 and GC-MS	Terpenes and terpenoids	Limonene	5.62	mg m-2 h-1	[15]
Sapwood	Pine (Pinus sylvestris)	Heat treatment at 200 ℃	ISO 16000-6, ISO 16000-10 and GC-MS	Terpenes and terpenoids	Limonene	2.41	mg m-2 h-1	[15]
Heartwood	Pine (Pinus sylvestris)	Heat treatment at 200 ℃	ISO 16000-6, ISO 16000-10 and GC-MS	Terpenes and terpenoids	Myrcene	0.07	mg m-2 h-1	[15]
Sapwood	Pine (Pinus sylvestris)	Heat treatment at 200 ℃	ISO 16000-6, ISO 16000-10 and GC-MS	Terpenes and terpenoids	Myrcene	0.17	mg m-2 h-1	[15]
Sapwood	Pine (Pinus sylvestris)	Air dried Internal standard	ISO 16000-6, ISO 16000-10 and GC-MS	Others	1,2,4-Trimethylbenzene	0.03	mg m-2 h-1	[15]
Sapwood	Pine (Pinus sylvestris)	Air dried Internal standard	ISO 16000-6, ISO 16000-10 and GC-MS	Others	2-Butoxyethanol	0.4	mg m-2 h-1	[15]
Sapwood	Pine (Pinus sylvestris)	Air dried Internal standard	ISO 16000-6, ISO 16000-10 and GC-MS	Others	Ethylbenzene	0.04	mg m-2 h-1	[15]
Sapwood	Pine (Pinus sylvestris)	Air dried Internal standard	ISO 16000-6, ISO 16000-10 and GC-MS	Others	m/p-Xylene	0.04	mg m-2 h-1	[15]
Sapwood	Pine (Pinus sylvestris)	Air dried Internal standard	ISO 16000-6, ISO 16000-10 and GC-MS	Others	Toluene	0.15	mg m-2 h-1	[15]
Sapwood	Pine (Pinus sylvestris)	Air dried Internal standard	ISO 16000-6, ISO 16000-10 and GC-MS	Terpenes and terpenoids	α-Pinene	76.52	mg m-2 h-1	[15]
Sapwood	Pine (Pinus sylvestris)	Air dried Internal standard	ISO 16000-6, ISO 16000-10 and GC-MS	Terpenes and terpenoids	Δ3-Carene	0.03	mg m-2 h-1	[15]
Sapwood	Pine (Pinus sylvestris)	Heat treatment at 180 ℃	ISO 16000-6, ISO 16000-10 and GC-MS	Others	1,2,3-Trimethylbenzene	0.04	mg m-2 h-1	[15]
Sapwood	Pine (Pinus sylvestris)	Heat treatment at 180 ℃	ISO 16000-6, ISO 16000-10 and GC-MS	Others	1,3,5-Trimethylbenzene	0.02	mg m-2 h-1	[15]
Sapwood	Pine (Pinus sylvestris)	Heat treatment at 180 ℃	ISO 16000-6, ISO 16000-10 and GC-MS	Others	2-Ethyltoluene	0.06	mg m-2 h-1	[15]
Sapwood	Pine (Pinus sylvestris)	Heat treatment at 180 ℃	ISO 16000-6, ISO 16000-10 and GC-MS	Others	4-Ethyltoluene	0.05	mg m-2 h-1	[15]
Sapwood	Pine (Pinus sylvestris)	Heat treatment at 180 ℃	ISO 16000-6, ISO 16000-10 and GC-MS	Others	Benzene	0.08	mg m-2 h-1	[15]
Sapwood	Pine (Pinus sylvestris)	Heat treatment at 180 ℃	ISO 16000-6, ISO 16000-10 and GC-MS	Terpenes and terpenoids	Camphene	1.79	mg m-2 h-1	[15]
Sapwood	Pine (Pinus sylvestris)	Heat treatment at 180 ℃	ISO 16000-6, ISO 16000-10 and GC-MS	Terpenes and terpenoids	Limonene	1.02	mg m-2 h-1	[15]
Sapwood	Pine (Pinus sylvestris)	Heat treatment at 180 ℃	ISO 16000-6, ISO 16000-10 and GC-MS	Terpenes and terpenoids	Myrcene	0.11	mg m-2 h-1	[15]
Sapwood	Pine (Pinus sylvestris)	Heat treatment at 180 ℃	ISO 16000-6, ISO 16000-10 and GC-MS	Terpenes and terpenoids	α-Phellandren	0.02	mg m-2 h-1	[15]
Sapwood	Pine (Pinus sylvestris)	Heat treatment at 180 ℃	ISO 16000-6, ISO 16000-10 and GC-MS	Terpenes and terpenoids	β-Pinene	3.02	mg m-2 h-1	[15]
Sapwood	Pine (Pinus sylvestris)	Heat treatment at 180 ℃	ISO 16000-6, ISO 16000-10 and GC-MS	Terpenes and terpenoids	γ-Terpinen	0.03	mg m-2 h-1	[15]
Sapwood	Pine (Pinus sylvestris)	Heat treatment at 180 ℃ Internal standard	ISO 16000-6, ISO 16000-10 and GC-MS	Others	1,2,4-Trimethylbenzene	0.01	mg m-2 h-1	[15]
Sapwood	Pine (Pinus sylvestris)	Heat treatment at 180 ℃ Internal standard	ISO 16000-6, ISO 16000-10 and GC-MS	Others	2-Butoxyethanol	0.2	mg m-2 h-1	[15]
Sapwood	Pine (Pinus sylvestris)	Heat treatment at 180 ℃ Internal standard	ISO 16000-6, ISO 16000-10 and GC-MS	Others	3-Ethyltoluene	0.055	mg m-2 h-1	[15]
Sapwood	Pine (Pinus sylvestris)	Heat treatment at 180 ℃ Internal standard	ISO 16000-6, ISO 16000-10 and GC-MS	Others	Ethylbenzene	0.02	mg m-2 h-1	[15]
Sapwood	Pine (Pinus sylvestris)	Heat treatment at 180 ℃ Internal standard	ISO 16000-6, ISO 16000-10 and GC-MS	Others	m/p-Xylene	0.05	mg m-2 h-1	[15]
Sapwood	Pine (Pinus sylvestris)	Heat treatment at 180 ℃ Internal standard	ISO 16000-6, ISO 16000-10 and GC-MS	Others	n-Butyl acetate	0.08	mg m-2 h-1	[15]
Sapwood	Pine (Pinus sylvestris)	Heat treatment at 180 ℃ Internal standard	ISO 16000-6, ISO 16000-10 and GC-MS	Others	o-Xylene	0.01	mg m-2 h-1	[15]
Sapwood	Pine (Pinus sylvestris)	Heat treatment at 180 ℃ Internal standard	ISO 16000-6, ISO 16000-10 and GC-MS	Others	Toluene	0.13	mg m-2 h-1	[15]
Sapwood	Pine (Pinus sylvestris)	Heat treatment at 180 ℃ Internal standard	ISO 16000-6, ISO 16000-10 and GC-MS	Terpenes and terpenoids	Styrene	0.05	mg m-2 h-1	[15]
Sapwood	Pine (Pinus sylvestris)	Heat treatment at 180 ℃ Internal standard	ISO 16000-6, ISO 16000-10 and GC-MS	Terpenes and terpenoids	α-Pinene	54.36	mg m-2 h-1	[15]
Sapwood	Pine (Pinus sylvestris)	Heat treatment at 180 ℃ Internal standard	ISO 16000-6, ISO 16000-10 and GC-MS	Terpenes and terpenoids	Δ3-Carene	0.14	mg m-2 h-1	[15]
Heartwood	Pine (Pinus sylvestris)	Heat treatment at 200 ℃	ISO 16000-6, ISO 16000-10 and GC-MS	Others	4-Ethyltoluene	0.05	mg m-2 h-1	[15]
Sapwood	Pine (Pinus sylvestris)	Heat treatment at 200 ℃	ISO 16000-6, ISO 16000-10 and GC-MS	Others	4-Ethyltoluene	0.04	mg m-2 h-1	[15]
Sapwood	Pine (Pinus sylvestris)	Heat treatment at 200 ℃	ISO 16000-6, ISO 16000-10 and GC-MS	Others	Benzene	0.025	mg m-2 h-1	[15]
Heartwood	Pine (Pinus sylvestris)	Heat treatment at 200 ℃	ISO 16000-6, ISO 16000-10 and GC-MS	Others	Tetrachlorethylene	0.06	mg m-2 h-1	[15]
Sapwood	Pine (Pinus sylvestris)	Heat treatment at 200 ℃	ISO 16000-6, ISO 16000-10 and GC-MS	Others	Tetrachlorethylene	0.07	mg m-2 h-1	[15]
Heartwood	Pine (Pinus sylvestris)	Heat treatment at 200 ℃	ISO 16000-6, ISO 16000-10 and GC-MS	Others	Trichlorethylene	0.09	mg m-2 h-1	[15]
Heartwood	Pine (Pinus sylvestris)	Heat treatment at 200 ℃	ISO 16000-6, ISO 16000-10 and GC-MS	Terpenes and terpenoids	α-Phellandren	0.125	mg m-2 h-1	[15]
Sapwood	Pine (Pinus sylvestris)	Heat treatment at 200 ℃	ISO 16000-6, ISO 16000-10 and GC-MS	Terpenes and terpenoids	α-Phellandren	0.05	mg m-2 h-1	[15]
Heartwood	Pine (Pinus sylvestris)	Heat treatment at 200 ℃	ISO 16000-6, ISO 16000-10 and GC-MS	Terpenes and terpenoids	β-Pinene	3.59	mg m-2 h-1	[15]
Sapwood	Pine (Pinus sylvestris)	Heat treatment at 200 ℃	ISO 16000-6, ISO 16000-10 and GC-MS	Terpenes and terpenoids	β-Pinene	4.73	mg m-2 h-1	[15]
Heartwood	Pine (Pinus sylvestris)	Heat treatment at 200 ℃	ISO 16000-6, ISO 16000-10 and GC-MS	Terpenes and terpenoids	γ-Terpinen	0.17	mg m-2 h-1	[15]
Sapwood	Pine (Pinus sylvestris)	Heat treatment at 200 ℃	ISO 16000-6, ISO 16000-10 and GC-MS	Terpenes and terpenoids	γ-Terpinen	0.06	mg m-2 h-1	[15]
Sapwood	Pine (Pinus sylvestris)	Heat treatment at 200 ℃ Internal standard	ISO 16000-6, ISO 16000-10 and GC-MS	Others	1,2,4-Trimethylbenzene	0.04	mg m-2 h-1	[15]
Sapwood	Pine (Pinus sylvestris)	Heat treatment at 200 ℃ Internal standard	ISO 16000-6, ISO 16000-10 and GC-MS	Others	2-Butoxyethanol	0.1	mg m-2 h-1	[15]
Sapwood	Pine (Pinus sylvestris)	Heat treatment at 200 ℃ Internal standard	ISO 16000-6, ISO 16000-10 and GC-MS	Others	3-Ethyltoluene	0.055	mg m-2 h-1	[15]
Sapwood	Pine (Pinus sylvestris)	Heat treatment at 200 ℃ Internal standard	ISO 16000-6, ISO 16000-10 and GC-MS	Others	Ethylbenzene	0.05	mg m-2 h-1	[15]
Sapwood	Pine (Pinus sylvestris)	Heat treatment at 200 ℃ Internal standard	ISO 16000-6, ISO 16000-10 and GC-MS	Others	m/p-Xylene	0.18	mg m-2 h-1	[15]
Sapwood	Pine (Pinus sylvestris)	Heat treatment at 200 ℃ Internal standard	ISO 16000-6, ISO 16000-10 and GC-MS	Others	n-Butyl acetate	0.16	mg m-2 h-1	[15]
Sapwood	Pine (Pinus sylvestris)	Heat treatment at 200 ℃ Internal standard	ISO 16000-6, ISO 16000-10 and GC-MS	Others	o-Xylene	0.06	mg m-2 h-1	[15]
Sapwood	Pine (Pinus sylvestris)	Heat treatment at 200 ℃ Internal standard	ISO 16000-6, ISO 16000-10 and GC-MS	Others	Toluene	0.27	mg m-2 h-1	[15]
Sapwood	Pine (Pinus sylvestris)	Heat treatment at 200 ℃ Internal standard	ISO 16000-6, ISO 16000-10 and GC-MS	Terpenes and terpenoids	Styrene	0.07	mg m-2 h-1	[15]
Sapwood	Pine (Pinus sylvestris)	Heat treatment at 200 ℃ Internal standard	ISO 16000-6, ISO 16000-10 and GC-MS	Terpenes and terpenoids	α-Pinene	111.37	mg m-2 h-1	[15]
Sapwood	Pine (Pinus sylvestris)	Heat treatment at 200 ℃ Internal standard	ISO 16000-6, ISO 16000-10 and GC-MS	Terpenes and terpenoids	Δ3-Carene	0.33	mg m-2 h-1	[15]
Sapwood	Pine (Pinus sylvestris)	Vacuum-heat treatment at 180 ℃	ISO 16000-6, ISO 16000-10 and GC-MS	Others	1,2,3-Trimethylbenzene	0.02	mg m-2 h-1	[15]
Sapwood	Pine (Pinus sylvestris)	Vacuum-heat treatment at 180 ℃	ISO 16000-6, ISO 16000-10 and GC-MS	Others	1,3,5-Trimethylbenzene	0.02	mg m-2 h-1	[15]
Sapwood	Pine (Pinus sylvestris)	Vacuum-heat treatment at 180 ℃	ISO 16000-6, ISO 16000-10 and GC-MS	Others	1-Methoxy-2-Propanol	4.17	mg m-2 h-1	[15]
Sapwood	Pine (Pinus sylvestris)	Vacuum-heat treatment at 180 ℃	ISO 16000-6, ISO 16000-10 and GC-MS	Others	2-Ethyltoluene	0.04	mg m-2 h-1	[15]
Sapwood	Pine (Pinus sylvestris)	Vacuum-heat treatment at 180 ℃	ISO 16000-6, ISO 16000-10 and GC-MS	Others	4-Ethyltoluene	0.02	mg m-2 h-1	[15]
Sapwood	Pine (Pinus sylvestris)	Vacuum-heat treatment at 180 ℃	ISO 16000-6, ISO 16000-10 and GC-MS	Others	Tetrachlorethylene	0.02	mg m-2 h-1	[15]
Sapwood	Pine (Pinus sylvestris)	Vacuum-heat treatment at 180 ℃	ISO 16000-6, ISO 16000-10 and GC-MS	Others	Trichlorethylene	0.02	mg m-2 h-1	[15]
Sapwood	Pine (Pinus sylvestris)	Vacuum-heat treatment at 180 ℃	ISO 16000-6, ISO 16000-10 and GC-MS	Terpenes and terpenoids	Camphene	1.39	mg m-2 h-1	[15]
Sapwood	Pine (Pinus sylvestris)	Vacuum-heat treatment at 180 ℃	ISO 16000-6, ISO 16000-10 and GC-MS	Terpenes and terpenoids	Limonene	0.87	mg m-2 h-1	[15]
Sapwood	Pine (Pinus sylvestris)	Vacuum-heat treatment at 180 ℃	ISO 16000-6, ISO 16000-10 and GC-MS	Terpenes and terpenoids	Myrcene	0.07	mg m-2 h-1	[15]
Sapwood	Pine (Pinus sylvestris)	Vacuum-heat treatment at 180 ℃	ISO 16000-6, ISO 16000-10 and GC-MS	Terpenes and terpenoids	α-Phellandren	0.02	mg m-2 h-1	[15]
Sapwood	Pine (Pinus sylvestris)	Vacuum-heat treatment at 180 ℃	ISO 16000-6, ISO 16000-10 and GC-MS	Terpenes and terpenoids	β-Pinene	2.33	mg m-2 h-1	[15]
Sapwood	Pine (Pinus sylvestris)	Vacuum-heat treatment at 180 ℃	ISO 16000-6, ISO 16000-10 and GC-MS	Terpenes and terpenoids	γ-Terpinen	0.02	mg m-2 h-1	[15]
Sapwood	Pine (Pinus sylvestris)	Vacuum-heat treatment at 180 ℃ Internal standard	ISO 16000-6, ISO 16000-10 and GC-MS	Others	2-Butoxyethanol	0.09	mg m-2 h-1	[15]
Sapwood	Pine (Pinus sylvestris)	Vacuum-heat treatment at 180 ℃ Internal standard	ISO 16000-6, ISO 16000-10 and GC-MS	Others	3-Ethyltoluene	0.02	mg m-2 h-1	[15]
Sapwood	Pine (Pinus sylvestris)	Vacuum-heat treatment at 180 ℃ Internal standard	ISO 16000-6, ISO 16000-10 and GC-MS	Others	o-Xylene	0.12	mg m-2 h-1	[15]
Sapwood	Pine (Pinus sylvestris)	Vacuum-heat treatment at 180 ℃ Internal standard	ISO 16000-6, ISO 16000-10 and GC-MS	Others	Toluene	4.2	mg m-2 h-1	[15]
Sapwood	Pine (Pinus sylvestris)	Vacuum-heat treatment at 180 ℃ Internal standard	ISO 16000-6, ISO 16000-10 and GC-MS	Terpenes and terpenoids	α-Pinene	55.91	mg m-2 h-1	[15]
Sapwood	Pine (Pinus sylvestris)	Vacuum-heat treatment at 180 ℃ Internal standard	ISO 16000-6, ISO 16000-10 and GC-MS	Terpenes and terpenoids	Δ3-Carene	0.15	mg m-2 h-1	[15]
Sapwood	Pine (Pinus sylvestris)	Vacuum-heat treatment at 200 ℃	ISO 16000-6, ISO 16000-10 and GC-MS	Others	1,2,3-Trimethylbenzene	0.01	mg m-2 h-1	[15]
Sapwood	Pine (Pinus sylvestris)	Vacuum-heat treatment at 200 ℃	ISO 16000-6, ISO 16000-10 and GC-MS	Others	1,3,5-Trimethylbenzene	0.02	mg m-2 h-1	[15]
Sapwood	Pine (Pinus sylvestris)	Vacuum-heat treatment at 200 ℃	ISO 16000-6, ISO 16000-10 and GC-MS	Others	1-Methoxy-2-Propanol	2.08	mg m-2 h-1	[15]
Sapwood	Pine (Pinus sylvestris)	Vacuum-heat treatment at 200 ℃	ISO 16000-6, ISO 16000-10 and GC-MS	Others	2-Ethyltoluene	0.05	mg m-2 h-1	[15]
Sapwood	Pine (Pinus sylvestris)	Vacuum-heat treatment at 200 ℃	ISO 16000-6, ISO 16000-10 and GC-MS	Others	4-Ethyltoluene	0.03	mg m-2 h-1	[15]
Sapwood	Pine (Pinus sylvestris)	Vacuum-heat treatment at 200 ℃	ISO 16000-6, ISO 16000-10 and GC-MS	Others	Tetrachlorethylene	0.1	mg m-2 h-1	[15]
Sapwood	Pine (Pinus sylvestris)	Vacuum-heat treatment at 200 ℃	ISO 16000-6, ISO 16000-10 and GC-MS	Others	Trichlorethylene	0.13	mg m-2 h-1	[15]
Sapwood	Pine (Pinus sylvestris)	Vacuum-heat treatment at 200 ℃	ISO 16000-6, ISO 16000-10 and GC-MS	Terpenes and terpenoids	Camphene	2.41	mg m-2 h-1	[15]
Sapwood	Pine (Pinus sylvestris)	Vacuum-heat treatment at 200 ℃	ISO 16000-6, ISO 16000-10 and GC-MS	Terpenes and terpenoids	Limonene	2.18	mg m-2 h-1	[15]
Sapwood	Pine (Pinus sylvestris)	Vacuum-heat treatment at 200 ℃	ISO 16000-6, ISO 16000-10 and GC-MS	Terpenes and terpenoids	Myrcene	0.04	mg m-2 h-1	[15]
Sapwood	Pine (Pinus sylvestris)	Vacuum-heat treatment at 200 ℃	ISO 16000-6, ISO 16000-10 and GC-MS	Terpenes and terpenoids	α-Phellandren	0.025	mg m-2 h-1	[15]
Sapwood	Pine (Pinus sylvestris)	Vacuum-heat treatment at 200 ℃	ISO 16000-6, ISO 16000-10 and GC-MS	Terpenes and terpenoids	β-Pinene	2.46	mg m-2 h-1	[15]
Sapwood	Pine (Pinus sylvestris)	Vacuum-heat treatment at 200 ℃	ISO 16000-6, ISO 16000-10 and GC-MS	Terpenes and terpenoids	γ-Terpinen	0.025	mg m-2 h-1	[15]
Sapwood	Pine (Pinus sylvestris)	Vacuum-heat treatment at 200 ℃ Internal standard	ISO 16000-6, ISO 16000-10 and GC-MS	Others	1,2,4-Trimethylbenzene	0.04	mg m-2 h-1	[15]
Sapwood	Pine (Pinus sylvestris)	Vacuum-heat treatment at 200 ℃ Internal standard	ISO 16000-6, ISO 16000-10 and GC-MS	Others	2-Butoxyethanol	0.09	mg m-2 h-1	[15]
Sapwood	Pine (Pinus sylvestris)	Vacuum-heat treatment at 200 ℃ Internal standard	ISO 16000-6, ISO 16000-10 and GC-MS	Others	3-Ethyltoluene	0.03	mg m-2 h-1	[15]
Sapwood	Pine (Pinus sylvestris)	Vacuum-heat treatment at 200 ℃ Internal standard	ISO 16000-6, ISO 16000-10 and GC-MS	Others	Ethylbenzene	0.07	mg m-2 h-1	[15]
Sapwood	Pine (Pinus sylvestris)	Vacuum-heat treatment at 200 ℃ Internal standard	ISO 16000-6, ISO 16000-10 and GC-MS	Others	m/p-Xylene	0.02	mg m-2 h-1	[15]
Sapwood	Pine (Pinus sylvestris)	Vacuum-heat treatment at 200 ℃ Internal standard	ISO 16000-6, ISO 16000-10 and GC-MS	Others	o-Xylene	0.13	mg m-2 h-1	[15]
Sapwood	Pine (Pinus sylvestris)	Vacuum-heat treatment at 200 ℃ Internal standard	ISO 16000-6, ISO 16000-10 and GC-MS	Others	Toluene	3.08	mg m-2 h-1	[15]
Sapwood	Pine (Pinus sylvestris)	Vacuum-heat treatment at 200 ℃ Internal standard	ISO 16000-6, ISO 16000-10 and GC-MS	Terpenes and terpenoids	α-Pinene	95.58	mg m-2 h-1	[15]
Sapwood	Pine (Pinus sylvestris)	Vacuum-heat treatment at 200 ℃ Internal standard	ISO 16000-6, ISO 16000-10 and GC-MS	Terpenes and terpenoids	Δ3-Carene	0.05	mg m-2 h-1	[15]
Wood disks	Pine (Pinus sylvestris)	Ambient ozone Control nitrogen availability	GC-MS	Terpenes and terpenoids	Tricyclene	0.1	% Relative content	[16]
Wood disks	Pine (Pinus sylvestris)	Ambient ozone Control nitrogen availability	GC-MS	Terpenes and terpenoids	α-Pinene	40.7	% Relative content	[16]
Wood disks	Pine (Pinus sylvestris)	Ambient ozone Control nitrogen availability	GC-MS	Terpenes and terpenoids	Camphene	0.5	% Relative content	[16]
Wood disks	Pine (Pinus sylvestris)	Ambient ozone Control nitrogen availability	GC-MS	Terpenes and terpenoids	Sabinene	1.5	% Relative content	[16]
Wood disks	Pine (Pinus sylvestris)	Ambient ozone Control nitrogen availability	GC-MS	Terpenes and terpenoids	β-Pinene	3.7	% Relative content	[16]
Wood disks	Pine (Pinus sylvestris)	Ambient ozone Control nitrogen availability	GC-MS	Terpenes and terpenoids	Myrcene	3.9	% Relative content	[16]
Wood disks	Pine (Pinus sylvestris)	Ambient ozone Control nitrogen availability	GC-MS	Terpenes and terpenoids	Δ3-Carene	29.7	% Relative content	[16]
Wood disks	Pine (Pinus sylvestris)	Ambient ozone Control nitrogen availability	GC-MS	Terpenes and terpenoids	Limonene + β-phellandrene	15.4	% Relative content	[16]
Wood disks	Pine (Pinus sylvestris)	Ambient ozone Control nitrogen availability	GC-MS	Terpenes and terpenoids	Terpinolene	3.8	% Relative content	[16]
Wood disks	Pine (Pinus sylvestris)	Ambient ozone Control nitrogen availability	GC-MS	Terpenes and terpenoids	Bornylacetate	0.2	% Relative content	[16]
Wood disks	Pine (Pinus sylvestris)	Ambient ozone Control nitrogen availability	GC-MS	Terpenes and terpenoids	α-Copaene	0.1	% Relative content	[16]
Wood disks	Pine (Pinus sylvestris)	Ambient ozone Control nitrogen availability	GC-MS	Terpenes and terpenoids	Longifolene	0.4	% Relative content	[16]
Wood disks	Pine (Pinus sylvestris)	Ambient ozone High nitrogen availability	GC-MS	Terpenes and terpenoids	Tricyclene	0.1	% Relative content	[16]
Wood disks	Pine (Pinus sylvestris)	Ambient ozone High nitrogen availability	GC-MS	Terpenes and terpenoids	α-Pinene	31.3	% Relative content	[16]
Wood disks	Pine (Pinus sylvestris)	Ambient ozone High nitrogen availability	GC-MS	Terpenes and terpenoids	Camphene	0.4	% Relative content	[16]
Wood disks	Pine (Pinus sylvestris)	Ambient ozone High nitrogen availability	GC-MS	Terpenes and terpenoids	Sabinene	2	% Relative content	[16]
Wood disks	Pine (Pinus sylvestris)	Ambient ozone High nitrogen availability	GC-MS	Terpenes and terpenoids	β-Pinene	3.3	% Relative content	[16]
Wood disks	Pine (Pinus sylvestris)	Ambient ozone High nitrogen availability	GC-MS	Terpenes and terpenoids	Myrcene	3.2	% Relative content	[16]
Wood disks	Pine (Pinus sylvestris)	Ambient ozone High nitrogen availability	GC-MS	Terpenes and terpenoids	Δ3-Carene	41	% Relative content	[16]
Wood disks	Pine (Pinus sylvestris)	Ambient ozone High nitrogen availability	GC-MS	Terpenes and terpenoids	Limonene + β-phellandrene	13	% Relative content	[16]
Wood disks	Pine (Pinus sylvestris)	Ambient ozone High nitrogen availability	GC-MS	Terpenes and terpenoids	Terpinolene	5.2	% Relative content	[16]
Wood disks	Pine (Pinus sylvestris)	Ambient ozone High nitrogen availability	GC-MS	Terpenes and terpenoids	Bornylacetate	0.1	% Relative content	[16]
Wood disks	Pine (Pinus sylvestris)	Ambient ozone High nitrogen availability	GC-MS	Terpenes and terpenoids	α-Copaene	0.1	% Relative content	[16]
Wood disks	Pine (Pinus sylvestris)	Ambient ozone High nitrogen availability	GC-MS	Terpenes and terpenoids	Longifolene	0.2	% Relative content	[16]
Wood disks	Pine (Pinus sylvestris)	Ambient ozone High nitrogen availability	GC-MS	Terpenes and terpenoids	β-Caryophyllene	0.1	% Relative content	[16]
Wood disks	Pine (Pinus sylvestris)	Ambient ozone Low nitrogen availability	GC-MS	Terpenes and terpenoids	Tricyclene	0.1	% Relative content	[16]
Wood disks	Pine (Pinus sylvestris)	Ambient ozone Low nitrogen availability	GC-MS	Terpenes and terpenoids	α-Pinene	37.1	% Relative content	[16]
Wood disks	Pine (Pinus sylvestris)	Ambient ozone Low nitrogen availability	GC-MS	Terpenes and terpenoids	Camphene	0.5	% Relative content	[16]
Wood disks	Pine (Pinus sylvestris)	Ambient ozone Low nitrogen availability	GC-MS	Terpenes and terpenoids	Sabinene	1.6	% Relative content	[16]
Wood disks	Pine (Pinus sylvestris)	Ambient ozone Low nitrogen availability	GC-MS	Terpenes and terpenoids	β-Pinene	4.5	% Relative content	[16]
Wood disks	Pine (Pinus sylvestris)	Ambient ozone Low nitrogen availability	GC-MS	Terpenes and terpenoids	Myrcene	3.4	% Relative content	[16]
Wood disks	Pine (Pinus sylvestris)	Ambient ozone Low nitrogen availability	GC-MS	Terpenes and terpenoids	Δ3-Carene	34.8	% Relative content	[16]
Wood disks	Pine (Pinus sylvestris)	Ambient ozone Low nitrogen availability	GC-MS	Terpenes and terpenoids	Limonene + β-phellandrene	13.2	% Relative content	[16]
Wood disks	Pine (Pinus sylvestris)	Ambient ozone Low nitrogen availability	GC-MS	Terpenes and terpenoids	Terpinolene	4.1	% Relative content	[16]
Wood disks	Pine (Pinus sylvestris)	Ambient ozone Low nitrogen availability	GC-MS	Terpenes and terpenoids	Bornylacetate	0.1	% Relative content	[16]
Wood disks	Pine (Pinus sylvestris)	Ambient ozone Low nitrogen availability	GC-MS	Terpenes and terpenoids	α-Copaene	0.1	% Relative content	[16]
Wood disks	Pine (Pinus sylvestris)	Ambient ozone Low nitrogen availability	GC-MS	Terpenes and terpenoids	Longifolene	0.4	% Relative content	[16]
Wood disks	Pine (Pinus sylvestris)	Ambient ozone Low nitrogen availability	GC-MS	Terpenes and terpenoids	β-Caryophyllene	0.1	% Relative content	[16]
Wood disks	Pine (Pinus sylvestris)	Elevated ozone Control nitrogen availability	GC-MS	Terpenes and terpenoids	Tricyclene	0.1	% Relative content	[16]
Wood disks	Pine (Pinus sylvestris)	Elevated ozone Control nitrogen availability	GC-MS	Terpenes and terpenoids	α-Pinene	40.7	% Relative content	[16]
Wood disks	Pine (Pinus sylvestris)	Elevated ozone Control nitrogen availability	GC-MS	Terpenes and terpenoids	Camphene	0.5	% Relative content	[16]
Wood disks	Pine (Pinus sylvestris)	Elevated ozone Control nitrogen availability	GC-MS	Terpenes and terpenoids	Sabinene	1.5	% Relative content	[16]
Wood disks	Pine (Pinus sylvestris)	Elevated ozone Control nitrogen availability	GC-MS	Terpenes and terpenoids	β-Pinene	4	% Relative content	[16]
Wood disks	Pine (Pinus sylvestris)	Elevated ozone Control nitrogen availability	GC-MS	Terpenes and terpenoids	Myrcene	3.5	% Relative content	[16]
Wood disks	Pine (Pinus sylvestris)	Elevated ozone Control nitrogen availability	GC-MS	Terpenes and terpenoids	Δ3-Carene	30.3	% Relative content	[16]
Wood disks	Pine (Pinus sylvestris)	Elevated ozone Control nitrogen availability	GC-MS	Terpenes and terpenoids	Limonene + β-phellandrene	14.6	% Relative content	[16]
Wood disks	Pine (Pinus sylvestris)	Elevated ozone Control nitrogen availability	GC-MS	Terpenes and terpenoids	Terpinolene	3.8	% Relative content	[16]
Wood disks	Pine (Pinus sylvestris)	Elevated ozone Control nitrogen availability	GC-MS	Terpenes and terpenoids	Bornylacetate	0.2	% Relative content	[16]
Wood disks	Pine (Pinus sylvestris)	Elevated ozone Control nitrogen availability	GC-MS	Terpenes and terpenoids	α-Copaene	0	% Relative content	[16]
Wood disks	Pine (Pinus sylvestris)	Elevated ozone Control nitrogen availability	GC-MS	Terpenes and terpenoids	Longifolene	0.6	% Relative content	[16]
Wood disks	Pine (Pinus sylvestris)	Elevated ozone Control nitrogen availability	GC-MS	Terpenes and terpenoids	β-Caryophyllene	0.1	% Relative content	[16]
Wood disks	Pine (Pinus sylvestris)	Elevated ozone High nitrogen availability	GC-MS	Terpenes and terpenoids	Tricyclene	0.1	% Relative content	[16]
Wood disks	Pine (Pinus sylvestris)	Elevated ozone High nitrogen availability	GC-MS	Terpenes and terpenoids	α-Pinene	39.7	% Relative content	[16]
Wood disks	Pine (Pinus sylvestris)	Elevated ozone High nitrogen availability	GC-MS	Terpenes and terpenoids	Camphene	0.5	% Relative content	[16]
Wood disks	Pine (Pinus sylvestris)	Elevated ozone High nitrogen availability	GC-MS	Terpenes and terpenoids	Sabinene	1.5	% Relative content	[16]
Wood disks	Pine (Pinus sylvestris)	Elevated ozone High nitrogen availability	GC-MS	Terpenes and terpenoids	β-Pinene	3	% Relative content	[16]
Wood disks	Pine (Pinus sylvestris)	Elevated ozone High nitrogen availability	GC-MS	Terpenes and terpenoids	Myrcene	3.2	% Relative content	[16]
Wood disks	Pine (Pinus sylvestris)	Elevated ozone High nitrogen availability	GC-MS	Terpenes and terpenoids	Δ3-Carene	29.6	% Relative content	[16]
Wood disks	Pine (Pinus sylvestris)	Elevated ozone High nitrogen availability	GC-MS	Terpenes and terpenoids	Limonene + β-phellandrene	17.8	% Relative content	[16]
Wood disks	Pine (Pinus sylvestris)	Elevated ozone High nitrogen availability	GC-MS	Terpenes and terpenoids	Terpinolene	3.7	% Relative content	[16]
Wood disks	Pine (Pinus sylvestris)	Elevated ozone High nitrogen availability	GC-MS	Terpenes and terpenoids	Bornylacetate	0.3	% Relative content	[16]
Wood disks	Pine (Pinus sylvestris)	Elevated ozone High nitrogen availability	GC-MS	Terpenes and terpenoids	α-Copaene	0	% Relative content	[16]
Wood disks	Pine (Pinus sylvestris)	Elevated ozone High nitrogen availability	GC-MS	Terpenes and terpenoids	Longifolene	0.4	% Relative content	[16]
Wood disks	Pine (Pinus sylvestris)	Elevated ozone High nitrogen availability	GC-MS	Terpenes and terpenoids	β-Caryophyllene	0.1	% Relative content	[16]
Wood disks	Pine (Pinus sylvestris)	Elevated ozone Low nitrogen availability	GC-MS	Terpenes and terpenoids	Tricyclene	0.1	% Relative content	[16]
Wood disks	Pine (Pinus sylvestris)	Elevated ozone Low nitrogen availability	GC-MS	Terpenes and terpenoids	α-Pinene	33.7	% Relative content	[16]
Wood disks	Pine (Pinus sylvestris)	Elevated ozone Low nitrogen availability	GC-MS	Terpenes and terpenoids	Camphene	0.4	% Relative content	[16]
Wood disks	Pine (Pinus sylvestris)	Elevated ozone Low nitrogen availability	GC-MS	Terpenes and terpenoids	Sabinene	2	% Relative content	[16]
Wood disks	Pine (Pinus sylvestris)	Elevated ozone Low nitrogen availability	GC-MS	Terpenes and terpenoids	β-Pinene	2.9	% Relative content	[16]
Wood disks	Pine (Pinus sylvestris)	Elevated ozone Low nitrogen availability	GC-MS	Terpenes and terpenoids	Myrcene	3	% Relative content	[16]
Wood disks	Pine (Pinus sylvestris)	Elevated ozone Low nitrogen availability	GC-MS	Terpenes and terpenoids	Δ3-Carene	44	% Relative content	[16]
Wood disks	Pine (Pinus sylvestris)	Elevated ozone Low nitrogen availability	GC-MS	Terpenes and terpenoids	Limonene + β-phellandrene	7.8	% Relative content	[16]
Wood disks	Pine (Pinus sylvestris)	Elevated ozone Low nitrogen availability	GC-MS	Terpenes and terpenoids	Terpinolene	5.3	% Relative content	[16]
Wood disks	Pine (Pinus sylvestris)	Elevated ozone Low nitrogen availability	GC-MS	Terpenes and terpenoids	Bornylacetate	0.2	% Relative content	[16]
Wood disks	Pine (Pinus sylvestris)	Elevated ozone Low nitrogen availability	GC-MS	Terpenes and terpenoids	α-Copaene	0	% Relative content	[16]
Wood disks	Pine (Pinus sylvestris)	Elevated ozone Low nitrogen availability	GC-MS	Terpenes and terpenoids	Longifolene	0.4	% Relative content	[16]
Wood disks	Pine (Pinus sylvestris)	Elevated ozone Low nitrogen availability	GC-MS	Terpenes and terpenoids	β-Caryophyllene	0.1	% Relative content	[16]
Heartwood	Larch (Larix decidua)	Test chamber sampling: Day 03	ISO 16000-6 and ISO 16000-9	Aldehydes, carboxylic acids, and ketones	Acetophenone	10	µg m-3	[17]
Heartwood	Larch (Larix decidua)	Test chamber sampling: Day 03	ISO 16000-6 and ISO 16000-9	Aldehydes, carboxylic acids, and ketones	Benzaldehyde	7	µg m-3	[17]
Heartwood	Larch (Larix decidua)	Test chamber sampling: Day 03	ISO 16000-6 and ISO 16000-9	Aldehydes, carboxylic acids, and ketones	Decanal	29	µg m-3	[17]
Heartwood	Larch (Larix decidua)	Test chamber sampling: Day 03	ISO 16000-6 and ISO 16000-9	Aldehydes, carboxylic acids, and ketones	Hexanal	45	µg m-3	[17]
Heartwood	Larch (Larix decidua)	Test chamber sampling: Day 03	ISO 16000-6 and ISO 16000-9	Aldehydes, carboxylic acids, and ketones	Nonanal	29	µg m-3	[17]
Heartwood	Larch (Larix decidua)	Test chamber sampling: Day 03	ISO 16000-6 and ISO 16000-9	Aldehydes, carboxylic acids, and ketones	Octanal	19	µg m-3	[17]
Heartwood	Larch (Larix decidua)	Test chamber sampling: Day 03	ISO 16000-6 and ISO 16000-9	Others	m/p-Xylene	27	µg m-3	[17]
Heartwood	Larch (Larix decidua)	Test chamber sampling: Day 03	ISO 16000-6 and ISO 16000-9	Others	o-Xylene	9	µg m-3	[17]
Heartwood	Larch (Larix decidua)	Test chamber sampling: Day 03	ISO 16000-6 and ISO 16000-9	Terpenes and terpenoids	α-Pinene	515	µg m-3	[17]
Heartwood	Larch (Larix decidua)	Test chamber sampling: Day 03	ISO 16000-6 and ISO 16000-9	Terpenes and terpenoids	Δ3-Carene	76	µg m-3	[17]
Heartwood	Larch (Larix decidua)	Test chamber sampling: Day 03	ISO 16000-6 and ISO 16000-9	Terpenes and terpenoids	Limonene	24	µg m-3	[17]
Heartwood	Larch (Larix decidua)	Test chamber sampling: Day 03	ISO 16000-6 and ISO 16000-9	Terpenes and terpenoids	β-Pinene	21	µg m-3	[17]
Heartwood	Larch (Larix decidua)	Test chamber sampling: Day 03	ISO 16000-6 and ISO 16000-9	Terpenes and terpenoids	Camphene	12	µg m-3	[17]
Sapwood	Larch (Larix decidua)	Test chamber sampling: Day 03	ISO 16000-6 and ISO 16000-9	Aldehydes, carboxylic acids, and ketones	Acetophenone	5	µg m-3	[17]
Sapwood	Larch (Larix decidua)	Test chamber sampling: Day 03	ISO 16000-6 and ISO 16000-9	Aldehydes, carboxylic acids, and ketones	Benzaldehyde	3	µg m-3	[17]
Sapwood	Larch (Larix decidua)	Test chamber sampling: Day 03	ISO 16000-6 and ISO 16000-9	Aldehydes, carboxylic acids, and ketones	Hexanal	46	µg m-3	[17]
Sapwood	Larch (Larix decidua)	Test chamber sampling: Day 03	ISO 16000-6 and ISO 16000-9	Aldehydes, carboxylic acids, and ketones	Nonanal	9	µg m-3	[17]
Sapwood	Larch (Larix decidua)	Test chamber sampling: Day 03	ISO 16000-6 and ISO 16000-9	Aldehydes, carboxylic acids, and ketones	Octanal	9	µg m-3	[17]
Sapwood	Larch (Larix decidua)	Test chamber sampling: Day 03	ISO 16000-6 and ISO 16000-9	Aldehydes, carboxylic acids, and ketones	Pentanal	29	µg m-3	[17]
Sapwood	Larch (Larix decidua)	Test chamber sampling: Day 03	ISO 16000-6 and ISO 16000-9	Others	m/p-Xylene	23	µg m-3	[17]
Sapwood	Larch (Larix decidua)	Test chamber sampling: Day 03	ISO 16000-6 and ISO 16000-9	Others	Toluene	9	µg m-3	[17]
Sapwood	Larch (Larix decidua)	Test chamber sampling: Day 03	ISO 16000-6 and ISO 16000-9	Terpenes and terpenoids	α-Pinene	102	µg m-3	[17]
Sapwood	Larch (Larix decidua)	Test chamber sampling: Day 03	ISO 16000-6 and ISO 16000-9	Terpenes and terpenoids	Δ3-Carene	61	µg m-3	[17]
Sapwood	Larch (Larix decidua)	Test chamber sampling: Day 03	ISO 16000-6 and ISO 16000-9	Terpenes and terpenoids	β-Pinene	54	µg m-3	[17]
Sapwood	Larch (Larix decidua)	Test chamber sampling: Day 03	ISO 16000-6 and ISO 16000-9	Terpenes and terpenoids	Limonene	22	µg m-3	[17]
Sapwood	Larch (Larix decidua)	Test chamber sampling: Day 03	ISO 16000-6 and ISO 16000-9	Terpenes and terpenoids	Camphene	9	µg m-3	[17]
Heartwood	Larch (Larix decidua)	Test chamber sampling: Day 03 Expressed as toluene equivalents	ISO 16000-6 and ISO 16000-9	Others	n-Dodecane	10	µg m-3	[17]
Sapwood	Larch (Larix decidua)	Test chamber sampling: Day 03 Expressed as toluene equivalents	ISO 16000-6 and ISO 16000-9	Others	1-Propene	17	µg m-3	[17]
Sapwood	Larch (Larix decidua)	Test chamber sampling: Day 03 Expressed as toluene equivalents	ISO 16000-6 and ISO 16000-9	Others	2-Ethylhexanol	16	µg m-3	[17]
Sapwood	Larch (Larix decidua)	Test chamber sampling: Day 03 Expressed as toluene equivalents	ISO 16000-6 and ISO 16000-9	Others	2-Propanol	11	µg m-3	[17]
Heartwood	Larch (Larix decidua)	Test chamber sampling: Day 28	ISO 16000-6 and ISO 16000-9	Aldehydes, carboxylic acids, and ketones	Acetophenone	19	µg m-3	[17]
Heartwood	Larch (Larix decidua)	Test chamber sampling: Day 28	ISO 16000-6 and ISO 16000-9	Aldehydes, carboxylic acids, and ketones	Benzaldehyde	7	µg m-3	[17]
Heartwood	Larch (Larix decidua)	Test chamber sampling: Day 28	ISO 16000-6 and ISO 16000-9	Aldehydes, carboxylic acids, and ketones	Decanal	7	µg m-3	[17]
Heartwood	Larch (Larix decidua)	Test chamber sampling: Day 28	ISO 16000-6 and ISO 16000-9	Aldehydes, carboxylic acids, and ketones	Hexanal	1	µg m-3	[17]
Heartwood	Larch (Larix decidua)	Test chamber sampling: Day 28	ISO 16000-6 and ISO 16000-9	Aldehydes, carboxylic acids, and ketones	Nonanal	7	µg m-3	[17]
Heartwood	Larch (Larix decidua)	Test chamber sampling: Day 28	ISO 16000-6 and ISO 16000-9	Aldehydes, carboxylic acids, and ketones	Octanal	5	µg m-3	[17]
Heartwood	Larch (Larix decidua)	Test chamber sampling: Day 28	ISO 16000-6 and ISO 16000-9	Others	m/p-Xylene	17	µg m-3	[17]
Heartwood	Larch (Larix decidua)	Test chamber sampling: Day 28	ISO 16000-6 and ISO 16000-9	Others	o-Xylene	8	µg m-3	[17]
Heartwood	Larch (Larix decidua)	Test chamber sampling: Day 28	ISO 16000-6 and ISO 16000-9	Terpenes and terpenoids	Camphene	<1	µg m-3	[17]
Heartwood	Larch (Larix decidua)	Test chamber sampling: Day 28	ISO 16000-6 and ISO 16000-9	Terpenes and terpenoids	α-Pinene	126	µg m-3	[17]
Heartwood	Larch (Larix decidua)	Test chamber sampling: Day 28	ISO 16000-6 and ISO 16000-9	Terpenes and terpenoids	Δ3-Carene	17	µg m-3	[17]
Heartwood	Larch (Larix decidua)	Test chamber sampling: Day 28	ISO 16000-6 and ISO 16000-9	Terpenes and terpenoids	Limonene	13	µg m-3	[17]
Heartwood	Larch (Larix decidua)	Test chamber sampling: Day 28	ISO 16000-6 and ISO 16000-9	Terpenes and terpenoids	β-Pinene	1	µg m-3	[17]
Sapwood	Larch (Larix decidua)	Test chamber sampling: Day 28	ISO 16000-6 and ISO 16000-9	Aldehydes, carboxylic acids, and ketones	Acetophenone	8	µg m-3	[17]
Sapwood	Larch (Larix decidua)	Test chamber sampling: Day 28	ISO 16000-6 and ISO 16000-9	Aldehydes, carboxylic acids, and ketones	Benzaldehyde	3	µg m-3	[17]
Sapwood	Larch (Larix decidua)	Test chamber sampling: Day 28	ISO 16000-6 and ISO 16000-9	Aldehydes, carboxylic acids, and ketones	Hexanal	8	µg m-3	[17]
Sapwood	Larch (Larix decidua)	Test chamber sampling: Day 28	ISO 16000-6 and ISO 16000-9	Aldehydes, carboxylic acids, and ketones	Nonanal	10	µg m-3	[17]
Sapwood	Larch (Larix decidua)	Test chamber sampling: Day 28	ISO 16000-6 and ISO 16000-9	Aldehydes, carboxylic acids, and ketones	Octanal	5	µg m-3	[17]
Sapwood	Larch (Larix decidua)	Test chamber sampling: Day 28	ISO 16000-6 and ISO 16000-9	Aldehydes, carboxylic acids, and ketones	Pentanal	18	µg m-3	[17]
Sapwood	Larch (Larix decidua)	Test chamber sampling: Day 28	ISO 16000-6 and ISO 16000-9	Others	m/p-Xylene	10	µg m-3	[17]
Sapwood	Larch (Larix decidua)	Test chamber sampling: Day 28	ISO 16000-6 and ISO 16000-9	Terpenes and terpenoids	α-Pinene	509	µg m-3	[17]
Sapwood	Larch (Larix decidua)	Test chamber sampling: Day 28	ISO 16000-6 and ISO 16000-9	Terpenes and terpenoids	Δ3-Carene	16	µg m-3	[17]
Sapwood	Larch (Larix decidua)	Test chamber sampling: Day 28	ISO 16000-6 and ISO 16000-9	Terpenes and terpenoids	Limonene	7	µg m-3	[17]
Sapwood	Larch (Larix decidua)	Test chamber sampling: Day 28	ISO 16000-6 and ISO 16000-9	Terpenes and terpenoids	Camphene	6	µg m-3	[17]
Sapwood	Larch (Larix decidua)	Test chamber sampling: Day 28	ISO 16000-6 and ISO 16000-9	Terpenes and terpenoids	β-Pinene	4	µg m-3	[17]
Heartwood	Larch (Larix decidua)	Test chamber sampling: Day 28 Expressed as toluene equivalents	ISO 16000-6 and ISO 16000-9	Others	n-Dodecane	<1	µg m-3	[17]
Sapwood	Larch (Larix decidua)	Test chamber sampling: Day 28 Expressed as toluene equivalents	ISO 16000-6 and ISO 16000-9	Others	2-Ethylhexanol	3	µg m-3	[17]
Heartwood	Pine (Pinus sylvestris)	Test chamber sampling: Day 03	ISO 16000-6 and ISO 16000-9	Aldehydes, carboxylic acids, and ketones	Acetophenone	1	µg m-3	[17]
Heartwood	Pine (Pinus sylvestris)	Test chamber sampling: Day 28	ISO 16000-6 and ISO 16000-9	Aldehydes, carboxylic acids, and ketones	Acetophenone	1	µg m-3	[17]
Heartwood	Pine (Pinus sylvestris)	Test chamber sampling: Day 03	ISO 16000-6 and ISO 16000-9	Aldehydes, carboxylic acids, and ketones	Benzaldehyde	2	µg m-3	[17]
Sapwood	Pine (Pinus sylvestris)	Test chamber sampling: Day 28	ISO 16000-6 and ISO 16000-9	Aldehydes, carboxylic acids, and ketones	Acetophenone	11	µg m-3	[17]
Heartwood	Pine (Pinus sylvestris)	Test chamber sampling: Day 03	ISO 16000-6 and ISO 16000-9	Aldehydes, carboxylic acids, and ketones	Decanal	30	µg m-3	[17]
Heartwood	Pine (Pinus sylvestris)	Test chamber sampling: Day 28	ISO 16000-6 and ISO 16000-9	Aldehydes, carboxylic acids, and ketones	Benzaldehyde	<1	µg m-3	[17]
Heartwood	Pine (Pinus sylvestris)	Test chamber sampling: Day 03	ISO 16000-6 and ISO 16000-9	Aldehydes, carboxylic acids, and ketones	Hexanal	33	µg m-3	[17]
Sapwood	Pine (Pinus sylvestris)	Test chamber sampling: Day 28	ISO 16000-6 and ISO 16000-9	Aldehydes, carboxylic acids, and ketones	Benzaldehyde	6	µg m-3	[17]
Heartwood	Pine (Pinus sylvestris)	Test chamber sampling: Day 03	ISO 16000-6 and ISO 16000-9	Aldehydes, carboxylic acids, and ketones	Nonanal	19	µg m-3	[17]
Heartwood	Pine (Pinus sylvestris)	Test chamber sampling: Day 28	ISO 16000-6 and ISO 16000-9	Aldehydes, carboxylic acids, and ketones	Decanal	1	µg m-3	[17]
Heartwood	Pine (Pinus sylvestris)	Test chamber sampling: Day 03	ISO 16000-6 and ISO 16000-9	Aldehydes, carboxylic acids, and ketones	Octanal	16	µg m-3	[17]
Sapwood	Pine (Pinus sylvestris)	Test chamber sampling: Day 28	ISO 16000-6 and ISO 16000-9	Aldehydes, carboxylic acids, and ketones	Decanal	11	µg m-3	[17]
Heartwood	Pine (Pinus sylvestris)	Test chamber sampling: Day 03	ISO 16000-6 and ISO 16000-9	Others	Toluene	36	µg m-3	[17]
Heartwood	Pine (Pinus sylvestris)	Test chamber sampling: Day 03	ISO 16000-6 and ISO 16000-9	Others	o-Xylene	23	µg m-3	[17]
Heartwood	Pine (Pinus sylvestris)	Test chamber sampling: Day 03	ISO 16000-6 and ISO 16000-9	Others	m/p-Xylene	22	µg m-3	[17]
Heartwood	Pine (Pinus sylvestris)	Test chamber sampling: Day 03	ISO 16000-6 and ISO 16000-9	Others	n-Tetradecane	2	µg m-3	[17]
Heartwood	Pine (Pinus sylvestris)	Test chamber sampling: Day 03	ISO 16000-6 and ISO 16000-9	Others	n-Undecane	1	µg m-3	[17]
Heartwood	Pine (Pinus sylvestris)	Test chamber sampling: Day 03	ISO 16000-6 and ISO 16000-9	Terpenes and terpenoids	α-Pinene	11448	µg m-3	[17]
Heartwood	Pine (Pinus sylvestris)	Test chamber sampling: Day 03	ISO 16000-6 and ISO 16000-9	Terpenes and terpenoids	Δ3-Carene	951	µg m-3	[17]
Heartwood	Pine (Pinus sylvestris)	Test chamber sampling: Day 03	ISO 16000-6 and ISO 16000-9	Terpenes and terpenoids	Camphene	198	µg m-3	[17]
Heartwood	Pine (Pinus sylvestris)	Test chamber sampling: Day 03	ISO 16000-6 and ISO 16000-9	Terpenes and terpenoids	Limonene	85	µg m-3	[17]
Heartwood	Pine (Pinus sylvestris)	Test chamber sampling: Day 03	ISO 16000-6 and ISO 16000-9	Terpenes and terpenoids	β-Pinene	54	µg m-3	[17]
Heartwood	Pine (Pinus sylvestris)	Test chamber sampling: Day 03	ISO 16000-6 and ISO 16000-9	Terpenes and terpenoids	Terpinolene	40	µg m-3	[17]
Heartwood	Pine (Pinus sylvestris)	Test chamber sampling: Day 03 Expressed as toluene equivalents	ISO 16000-6 and ISO 16000-9	Others	1-Pentanol	14	µg m-3	[17]
Heartwood	Pine (Pinus sylvestris)	Test chamber sampling: Day 28	ISO 16000-6 and ISO 16000-9	Others	m/p-Xylene	1	µg m-3	[17]
Sapwood	Pine (Pinus sylvestris)	Test chamber sampling: Day 28	ISO 16000-6 and ISO 16000-9	Others	m/p-Xylene	12	µg m-3	[17]
Heartwood	Pine (Pinus sylvestris)	Test chamber sampling: Day 28	ISO 16000-6 and ISO 16000-9	Others	n-Tetradecane	<1	µg m-3	[17]
Sapwood	Pine (Pinus sylvestris)	Test chamber sampling: Day 28	ISO 16000-6 and ISO 16000-9	Others	n-Tetradecane	<1	µg m-3	[17]
Heartwood	Pine (Pinus sylvestris)	Test chamber sampling: Day 28	ISO 16000-6 and ISO 16000-9	Others	n-Undecane	<1	µg m-3	[17]
Heartwood	Pine (Pinus sylvestris)	Test chamber sampling: Day 28	ISO 16000-6 and ISO 16000-9	Terpenes and terpenoids	Camphene	23	µg m-3	[17]
Sapwood	Pine (Pinus sylvestris)	Test chamber sampling: Day 28	ISO 16000-6 and ISO 16000-9	Terpenes and terpenoids	Camphene	10	µg m-3	[17]
Heartwood	Pine (Pinus sylvestris)	Test chamber sampling: Day 28	ISO 16000-6 and ISO 16000-9	Terpenes and terpenoids	Limonene	5	µg m-3	[17]
Sapwood	Pine (Pinus sylvestris)	Test chamber sampling: Day 28	ISO 16000-6 and ISO 16000-9	Terpenes and terpenoids	Limonene	<1	µg m-3	[17]
Heartwood	Pine (Pinus sylvestris)	Test chamber sampling: Day 28	ISO 16000-6 and ISO 16000-9	Terpenes and terpenoids	Terpinolene	8	µg m-3	[17]
Heartwood	Pine (Pinus sylvestris)	Test chamber sampling: Day 28	ISO 16000-6 and ISO 16000-9	Terpenes and terpenoids	α-Pinene	459	µg m-3	[17]
Heartwood	Pine (Pinus sylvestris)	Test chamber sampling: Day 28 Expressed as toluene equivalents	ISO 16000-6 and ISO 16000-9	Others	1-Pentanol	<1	µg m-3	[17]
Sapwood	Pine (Pinus sylvestris)	Test chamber sampling: Day 03	ISO 16000-6 and ISO 16000-9	Aldehydes, carboxylic acids, and ketones	Acetophenone	106	µg m-3	[17]
Heartwood	Pine (Pinus sylvestris)	Test chamber sampling: Day 28	ISO 16000-6 and ISO 16000-9	Aldehydes, carboxylic acids, and ketones	Hexanal	4	µg m-3	[17]
Sapwood	Pine (Pinus sylvestris)	Test chamber sampling: Day 03	ISO 16000-6 and ISO 16000-9	Aldehydes, carboxylic acids, and ketones	Benzaldehyde	16	µg m-3	[17]
Sapwood	Pine (Pinus sylvestris)	Test chamber sampling: Day 28	ISO 16000-6 and ISO 16000-9	Aldehydes, carboxylic acids, and ketones	Hexanal	152	µg m-3	[17]
Sapwood	Pine (Pinus sylvestris)	Test chamber sampling: Day 03	ISO 16000-6 and ISO 16000-9	Aldehydes, carboxylic acids, and ketones	Decanal	44	µg m-3	[17]
Heartwood	Pine (Pinus sylvestris)	Test chamber sampling: Day 28	ISO 16000-6 and ISO 16000-9	Aldehydes, carboxylic acids, and ketones	Nonanal	4	µg m-3	[17]
Sapwood	Pine (Pinus sylvestris)	Test chamber sampling: Day 03	ISO 16000-6 and ISO 16000-9	Aldehydes, carboxylic acids, and ketones	Hexanal	77	µg m-3	[17]
Sapwood	Pine (Pinus sylvestris)	Test chamber sampling: Day 28	ISO 16000-6 and ISO 16000-9	Aldehydes, carboxylic acids, and ketones	Nonanal	12	µg m-3	[17]
Sapwood	Pine (Pinus sylvestris)	Test chamber sampling: Day 03	ISO 16000-6 and ISO 16000-9	Aldehydes, carboxylic acids, and ketones	Nonanal	34	µg m-3	[17]
Heartwood	Pine (Pinus sylvestris)	Test chamber sampling: Day 28	ISO 16000-6 and ISO 16000-9	Aldehydes, carboxylic acids, and ketones	Octanal	1	µg m-3	[17]
Sapwood	Pine (Pinus sylvestris)	Test chamber sampling: Day 03	ISO 16000-6 and ISO 16000-9	Aldehydes, carboxylic acids, and ketones	Octanal	23	µg m-3	[17]
Sapwood	Pine (Pinus sylvestris)	Test chamber sampling: Day 28	ISO 16000-6 and ISO 16000-9	Aldehydes, carboxylic acids, and ketones	Octanal	7	µg m-3	[17]
Sapwood	Pine (Pinus sylvestris)	Test chamber sampling: Day 03	ISO 16000-6 and ISO 16000-9	Others	m/p-Xylene	80	µg m-3	[17]
Sapwood	Pine (Pinus sylvestris)	Test chamber sampling: Day 03	ISO 16000-6 and ISO 16000-9	Others	n-Undecane	61	µg m-3	[17]
Sapwood	Pine (Pinus sylvestris)	Test chamber sampling: Day 03	ISO 16000-6 and ISO 16000-9	Others	Toluene	38	µg m-3	[17]
Sapwood	Pine (Pinus sylvestris)	Test chamber sampling: Day 03	ISO 16000-6 and ISO 16000-9	Others	o-Xylene	20	µg m-3	[17]
Sapwood	Pine (Pinus sylvestris)	Test chamber sampling: Day 03	ISO 16000-6 and ISO 16000-9	Others	n-Tetradecane	5	µg m-3	[17]
Sapwood	Pine (Pinus sylvestris)	Test chamber sampling: Day 03	ISO 16000-6 and ISO 16000-9	Terpenes and terpenoids	α-Pinene	649	µg m-3	[17]
Sapwood	Pine (Pinus sylvestris)	Test chamber sampling: Day 03	ISO 16000-6 and ISO 16000-9	Terpenes and terpenoids	Δ3-Carene	134	µg m-3	[17]
Sapwood	Pine (Pinus sylvestris)	Test chamber sampling: Day 03	ISO 16000-6 and ISO 16000-9	Terpenes and terpenoids	β-Pinene	45	µg m-3	[17]
Sapwood	Pine (Pinus sylvestris)	Test chamber sampling: Day 03	ISO 16000-6 and ISO 16000-9	Terpenes and terpenoids	Limonene	31	µg m-3	[17]
Sapwood	Pine (Pinus sylvestris)	Test chamber sampling: Day 03	ISO 16000-6 and ISO 16000-9	Terpenes and terpenoids	Camphene	16	µg m-3	[17]
Sapwood	Pine (Pinus sylvestris)	Test chamber sampling: Day 03 Expressed as toluene equivalents	ISO 16000-6 and ISO 16000-9	Others	1-Decane	60	µg m-3	[17]
Sapwood	Pine (Pinus sylvestris)	Test chamber sampling: Day 03 Expressed as toluene equivalents	ISO 16000-6 and ISO 16000-9	Others	1-Pentanol	39	µg m-3	[17]
Sapwood	Pine (Pinus sylvestris)	Test chamber sampling: Day 03 Expressed as toluene equivalents	ISO 16000-6 and ISO 16000-9	Others	3-Ethyltoluene	39	µg m-3	[17]
Sapwood	Pine (Pinus sylvestris)	Test chamber sampling: Day 03 Expressed as toluene equivalents	ISO 16000-6 and ISO 16000-9	Others	1-Propene	37	µg m-3	[17]
Sapwood	Pine (Pinus sylvestris)	Test chamber sampling: Day 03 Expressed as toluene equivalents	ISO 16000-6 and ISO 16000-9	Others	n-Dodecane	28	µg m-3	[17]
Sapwood	Pine (Pinus sylvestris)	Test chamber sampling: Day 28	ISO 16000-6 and ISO 16000-9	Others	n-Undecane	5	µg m-3	[17]
Heartwood	Pine (Pinus sylvestris)	Test chamber sampling: Day 28	ISO 16000-6 and ISO 16000-9	Others	o-Xylene	<1	µg m-3	[17]
Sapwood	Pine (Pinus sylvestris)	Test chamber sampling: Day 28	ISO 16000-6 and ISO 16000-9	Others	o-Xylene	<1	µg m-3	[17]
Heartwood	Pine (Pinus sylvestris)	Test chamber sampling: Day 28	ISO 16000-6 and ISO 16000-9	Others	Toluene	7	µg m-3	[17]
Sapwood	Pine (Pinus sylvestris)	Test chamber sampling: Day 28	ISO 16000-6 and ISO 16000-9	Others	Toluene	6	µg m-3	[17]
Sapwood	Pine (Pinus sylvestris)	Test chamber sampling: Day 28	ISO 16000-6 and ISO 16000-9	Terpenes and terpenoids	α-Pinene	294	µg m-3	[17]
Heartwood	Pine (Pinus sylvestris)	Test chamber sampling: Day 28	ISO 16000-6 and ISO 16000-9	Terpenes and terpenoids	β-Pinene	13	µg m-3	[17]
Sapwood	Pine (Pinus sylvestris)	Test chamber sampling: Day 28	ISO 16000-6 and ISO 16000-9	Terpenes and terpenoids	β-Pinene	15	µg m-3	[17]
Heartwood	Pine (Pinus sylvestris)	Test chamber sampling: Day 28	ISO 16000-6 and ISO 16000-9	Terpenes and terpenoids	Δ3-Carene	108	µg m-3	[17]
Sapwood	Pine (Pinus sylvestris)	Test chamber sampling: Day 28	ISO 16000-6 and ISO 16000-9	Terpenes and terpenoids	Δ3-Carene	40	µg m-3	[17]
Sapwood	Pine (Pinus sylvestris)	Test chamber sampling: Day 28 Expressed as toluene equivalents	ISO 16000-6 and ISO 16000-9	Others	1-Pentanol	<1	µg m-3	[17]
Sapwood	Pine (Pinus sylvestris)	Test chamber sampling: Day 28 Expressed as toluene equivalents	ISO 16000-6 and ISO 16000-9	Others	1-Decane	15	µg m-3	[17]
Sapwood	Pine (Pinus sylvestris)	Test chamber sampling: Day 28 Expressed as toluene equivalents	ISO 16000-6 and ISO 16000-9	Others	3-Ethyltoluene	9	µg m-3	[17]
Sapwood	Pine (Pinus sylvestris)	Test chamber sampling: Day 28 Expressed as toluene equivalents	ISO 16000-6 and ISO 16000-9	Others	n-Dodecane	5	µg m-3	[17]
Sapwood	Pine (Pinus sylvestris)	Test chamber sampling: Day 28 Expressed as toluene equivalents	ISO 16000-6 and ISO 16000-9	Others	1-Propene	3	µg m-3	[17]
Heartwood	Spruce (Picea abies)	Test chamber sampling: Day 03	ISO 16000-6 and ISO 16000-9	Aldehydes, carboxylic acids, and ketones	Benzaldehyde	11	µg m-3	[17]
Heartwood	Spruce (Picea abies)	Test chamber sampling: Day 28	ISO 16000-6 and ISO 16000-9	Aldehydes, carboxylic acids, and ketones	Benzaldehyde	<1	µg m-3	[17]
Heartwood	Spruce (Picea abies)	Test chamber sampling: Day 03	ISO 16000-6 and ISO 16000-9	Aldehydes, carboxylic acids, and ketones	Nonanal	61	µg m-3	[17]
Heartwood	Spruce (Picea abies)	Test chamber sampling: Day 28	ISO 16000-6 and ISO 16000-9	Aldehydes, carboxylic acids, and ketones	Nonanal	4	µg m-3	[17]
Heartwood	Spruce (Picea abies)	Test chamber sampling: Day 03	ISO 16000-6 and ISO 16000-9	Aldehydes, carboxylic acids, and ketones	Octanal	21	µg m-3	[17]
Heartwood	Spruce (Picea abies)	Test chamber sampling: Day 28	ISO 16000-6 and ISO 16000-9	Aldehydes, carboxylic acids, and ketones	Octanal	<1	µg m-3	[17]
Heartwood	Spruce (Picea abies)	Test chamber sampling: Day 03	ISO 16000-6 and ISO 16000-9	Others	n-Undecane	27	µg m-3	[17]
Heartwood	Spruce (Picea abies)	Test chamber sampling: Day 03	ISO 16000-6 and ISO 16000-9	Others	m/p-Xylene	18	µg m-3	[17]
Heartwood	Spruce (Picea abies)	Test chamber sampling: Day 03	ISO 16000-6 and ISO 16000-9	Terpenes and terpenoids	α-Pinene	345	µg m-3	[17]
Heartwood	Spruce (Picea abies)	Test chamber sampling: Day 03	ISO 16000-6 and ISO 16000-9	Terpenes and terpenoids	Δ3-Carene	95	µg m-3	[17]
Heartwood	Spruce (Picea abies)	Test chamber sampling: Day 03	ISO 16000-6 and ISO 16000-9	Terpenes and terpenoids	Limonene	42	µg m-3	[17]
Heartwood	Spruce (Picea abies)	Test chamber sampling: Day 03	ISO 16000-6 and ISO 16000-9	Terpenes and terpenoids	Camphene	15	µg m-3	[17]
Heartwood	Spruce (Picea abies)	Test chamber sampling: Day 03 Expressed as toluene equivalents	ISO 16000-6 and ISO 16000-9	Others	2-Ethylhexanol	34	µg m-3	[17]
Heartwood	Spruce (Picea abies)	Test chamber sampling: Day 03 Expressed as toluene equivalents	ISO 16000-6 and ISO 16000-9	Others	1-Decane	17	µg m-3	[17]
Heartwood	Spruce (Picea abies)	Test chamber sampling: Day 28	ISO 16000-6 and ISO 16000-9	Others	n-Undecane	<1	µg m-3	[17]
Heartwood	Spruce (Picea abies)	Test chamber sampling: Day 28	ISO 16000-6 and ISO 16000-9	Others	m/p-Xylene	5	µg m-3	[17]
Heartwood	Spruce (Picea abies)	Test chamber sampling: Day 28	ISO 16000-6 and ISO 16000-9	Terpenes and terpenoids	Camphene	<1	µg m-3	[17]
Heartwood	Spruce (Picea abies)	Test chamber sampling: Day 28	ISO 16000-6 and ISO 16000-9	Terpenes and terpenoids	α-Pinene	119	µg m-3	[17]
Heartwood	Spruce (Picea abies)	Test chamber sampling: Day 28	ISO 16000-6 and ISO 16000-9	Terpenes and terpenoids	Δ3-Carene	63	µg m-3	[17]
Heartwood	Spruce (Picea abies)	Test chamber sampling: Day 28	ISO 16000-6 and ISO 16000-9	Terpenes and terpenoids	Limonene	30	µg m-3	[17]
Heartwood	Spruce (Picea abies)	Test chamber sampling: Day 28 Expressed as toluene equivalents	ISO 16000-6 and ISO 16000-9	Others	1-Decane	3	µg m-3	[17]
Heartwood	Spruce (Picea abies)	Test chamber sampling: Day 28 Expressed as toluene equivalents	ISO 16000-6 and ISO 16000-9	Others	2-Ethylhexanol	1	µg m-3	[17]
Sapwood	Spruce (Picea abies)	Test chamber sampling: Day 03	ISO 16000-6 and ISO 16000-9	Aldehydes, carboxylic acids, and ketones	Acetophenone	8	µg m-3	[17]
Sapwood	Spruce (Picea abies)	Test chamber sampling: Day 28	ISO 16000-6 and ISO 16000-9	Aldehydes, carboxylic acids, and ketones	Acetophenone	5	µg m-3	[17]
Sapwood	Spruce (Picea abies)	Test chamber sampling: Day 03	ISO 16000-6 and ISO 16000-9	Aldehydes, carboxylic acids, and ketones	Benzaldehyde	2	µg m-3	[17]
Sapwood	Spruce (Picea abies)	Test chamber sampling: Day 28	ISO 16000-6 and ISO 16000-9	Aldehydes, carboxylic acids, and ketones	Benzaldehyde	1	µg m-3	[17]
Sapwood	Spruce (Picea abies)	Test chamber sampling: Day 03	ISO 16000-6 and ISO 16000-9	Aldehydes, carboxylic acids, and ketones	Hexanal	53	µg m-3	[17]
Sapwood	Spruce (Picea abies)	Test chamber sampling: Day 28	ISO 16000-6 and ISO 16000-9	Aldehydes, carboxylic acids, and ketones	Hexanal	17	µg m-3	[17]
Sapwood	Spruce (Picea abies)	Test chamber sampling: Day 03	ISO 16000-6 and ISO 16000-9	Aldehydes, carboxylic acids, and ketones	Nonanal	26	µg m-3	[17]
Sapwood	Spruce (Picea abies)	Test chamber sampling: Day 28	ISO 16000-6 and ISO 16000-9	Aldehydes, carboxylic acids, and ketones	Nonanal	12	µg m-3	[17]
Sapwood	Spruce (Picea abies)	Test chamber sampling: Day 03	ISO 16000-6 and ISO 16000-9	Others	o-Xylene	70	µg m-3	[17]
Sapwood	Spruce (Picea abies)	Test chamber sampling: Day 03	ISO 16000-6 and ISO 16000-9	Others	n-Undecane	17	µg m-3	[17]
Sapwood	Spruce (Picea abies)	Test chamber sampling: Day 03	ISO 16000-6 and ISO 16000-9	Others	m/p-Xylene	15	µg m-3	[17]
Sapwood	Spruce (Picea abies)	Test chamber sampling: Day 03	ISO 16000-6 and ISO 16000-9	Terpenes and terpenoids	α-Pinene	1084	µg m-3	[17]
Sapwood	Spruce (Picea abies)	Test chamber sampling: Day 03	ISO 16000-6 and ISO 16000-9	Terpenes and terpenoids	β-Pinene	317	µg m-3	[17]
Sapwood	Spruce (Picea abies)	Test chamber sampling: Day 03	ISO 16000-6 and ISO 16000-9	Terpenes and terpenoids	Δ3-Carene	87	µg m-3	[17]
Sapwood	Spruce (Picea abies)	Test chamber sampling: Day 03	ISO 16000-6 and ISO 16000-9	Terpenes and terpenoids	Limonene	51	µg m-3	[17]
Sapwood	Spruce (Picea abies)	Test chamber sampling: Day 03 Expressed as toluene equivalents	ISO 16000-6 and ISO 16000-9	Others	2-Ethylhexanol	16	µg m-3	[17]
Sapwood	Spruce (Picea abies)	Test chamber sampling: Day 28	ISO 16000-6 and ISO 16000-9	Others	m/p-Xylene	<1	µg m-3	[17]
Sapwood	Spruce (Picea abies)	Test chamber sampling: Day 28	ISO 16000-6 and ISO 16000-9	Others	o-Xylene	26	µg m-3	[17]
Sapwood	Spruce (Picea abies)	Test chamber sampling: Day 28	ISO 16000-6 and ISO 16000-9	Others	n-Undecane	6	µg m-3	[17]
Sapwood	Spruce (Picea abies)	Test chamber sampling: Day 28	ISO 16000-6 and ISO 16000-9	Terpenes and terpenoids	α-Pinene	320	µg m-3	[17]
Sapwood	Spruce (Picea abies)	Test chamber sampling: Day 28	ISO 16000-6 and ISO 16000-9	Terpenes and terpenoids	β-Pinene	74	µg m-3	[17]
Sapwood	Spruce (Picea abies)	Test chamber sampling: Day 28	ISO 16000-6 and ISO 16000-9	Terpenes and terpenoids	Δ3-Carene	45	µg m-3	[17]
Sapwood	Spruce (Picea abies)	Test chamber sampling: Day 28	ISO 16000-6 and ISO 16000-9	Terpenes and terpenoids	Limonene	19	µg m-3	[17]
Sapwood	Spruce (Picea abies)	Test chamber sampling: Day 28 Expressed as toluene equivalents	ISO 16000-6 and ISO 16000-9	Others	2-Ethylhexanol	3	µg m-3	[17]
Logs	Pine (Pinus spp.)	Heat treatment at 220 ℃	GC-MS	Others	1,3,3-Trimethylbicyclo[2.2.1]hept-2-yl acetate	2.8	% Relative content	[18]
Logs	Pine (Pinus spp.)	Air dried	GC-MS	Others	1-Methoxy-4-(2-propenyl)-benzene	4.87	% Relative content	[18]
Logs	Pine (Pinus spp.)	Heat treatment at 140 ℃	GC-MS	Others	1-Methoxy-4-(2-propenyl)-benzene	12.39	% Relative content	[18]
Logs	Pine (Pinus spp.)	Heat treatment at 220 ℃	GC-MS	Others	1-Methoxy-4-(2-propenyl)-benzene	4.27	% Relative content	[18]
Logs	Pine (Pinus spp.)	Heat treatment at 140 ℃	GC-MS	Others	1-Methyl-4-(1-methylethenyl)-benzene	1.26	% Relative content	[18]
Logs	Pine (Pinus spp.)	Heat treatment at 220 ℃	GC-MS	Others	1-Methyl-4-(1-methylethenyl)-benzene	0.64	% Relative content	[18]
Logs	Pine (Pinus spp.)	Heat treatment at 140 ℃	GC-MS	Others	1-Octanol	1.29	% Relative content	[18]
Logs	Pine (Pinus spp.)	Heat treatment at 220 ℃	GC-MS	Others	1-Octanol	0.14	% Relative content	[18]
Logs	Pine (Pinus spp.)	Heat treatment at 220 ℃	GC-MS	Others	2-Methoxyphenol	0.98	% Relative content	[18]
Logs	Pine (Pinus spp.)	Heat treatment at 220 ℃	GC-MS	Others	2-Methyl-hexadecane	0.6	% Relative content	[18]
Logs	Pine (Pinus spp.)	Heat treatment at 140 ℃	GC-MS	Others	2-Pentylfuran	2.4	% Relative content	[18]
Logs	Pine (Pinus spp.)	Heat treatment at 220 ℃	GC-MS	Others	2-Pentylfuran	0.17	% Relative content	[18]
Logs	Pine (Pinus spp.)	Heat treatment at 220 ℃	GC-MS	Others	3-Methylpentadecane	0.87	% Relative content	[18]
Logs	Pine (Pinus spp.)	Heat treatment at 220 ℃	GC-MS	Others	3-Methyltridecane	1	% Relative content	[18]
Logs	Pine (Pinus spp.)	Air dried	GC-MS	Others	4,6,6-Trimethylbicyclo[3.1.1]hept-3-en-2-ol	1.62	% Relative content	[18]
Logs	Pine (Pinus spp.)	Heat treatment at 220 ℃	GC-MS	Others	Benzene	0.76	% Relative content	[18]
Logs	Pine (Pinus spp.)	Air dried	GC-MS	Others	Bornyl acetate	1.44	% Relative content	[18]
Logs	Pine (Pinus spp.)	Heat treatment at 140 ℃	GC-MS	Others	Bornyl acetate	0.74	% Relative content	[18]
Logs	Pine (Pinus spp.)	Heat treatment at 220 ℃	GC-MS	Others	Bornyl acetate	0.6	% Relative content	[18]
Logs	Pine (Pinus spp.)	Air dried	GC-MS	Terpenes and terpenoids	Camphene	2.26	% Relative content	[18]
Logs	Pine (Pinus spp.)	Heat treatment at 220 ℃	GC-MS	Terpenes and terpenoids	Camphene	0.44	% Relative content	[18]
Logs	Pine (Pinus spp.)	Heat treatment at 220 ℃	GC-MS	Others	Cetene	0.89	% Relative content	[18]
Logs	Pine (Pinus spp.)	Heat treatment at 220 ℃	GC-MS	Others	Dodecane	3.5	% Relative content	[18]
Logs	Pine (Pinus spp.)	Heat treatment at 220 ℃	GC-MS	Others	Ethanol	0.81	% Relative content	[18]
Logs	Pine (Pinus spp.)	Air dried	GC-MS	Others	Exo-fenchol	1.81	% Relative content	[18]
Logs	Pine (Pinus spp.)	Heat treatment at 140 ℃	GC-MS	Others	Exo-fenchol	1.23	% Relative content	[18]
Logs	Pine (Pinus spp.)	Heat treatment at 220 ℃	GC-MS	Others	Exo-fenchol	0.88	% Relative content	[18]
Logs	Pine (Pinus spp.)	Air dried	GC-MS	Others	Heptadecane	0.5	% Relative content	[18]
Logs	Pine (Pinus spp.)	Heat treatment at 140 ℃	GC-MS	Others	Heptadecane	0.15	% Relative content	[18]
Logs	Pine (Pinus spp.)	Heat treatment at 220 ℃	GC-MS	Others	Heptadecane	2.36	% Relative content	[18]
Logs	Pine (Pinus spp.)	Heat treatment at 220 ℃	GC-MS	Others	Hexadecane	0.63	% Relative content	[18]
Logs	Pine (Pinus spp.)	Air dried	GC-MS	Terpenes and terpenoids	Isocaryophyllene	1.03	% Relative content	[18]
Logs	Pine (Pinus spp.)	Heat treatment at 140 ℃	GC-MS	Terpenes and terpenoids	Isocaryophyllene	0.86	% Relative content	[18]
Logs	Pine (Pinus spp.)	Heat treatment at 220 ℃	GC-MS	Terpenes and terpenoids	Isocaryophyllene	0.98	% Relative content	[18]
Logs	Pine (Pinus spp.)	Heat treatment at 140 ℃	GC-MS	Terpenes and terpenoids	Isoterpinolene	0.64	% Relative content	[18]
Logs	Pine (Pinus spp.)	Heat treatment at 220 ℃	GC-MS	Terpenes and terpenoids	Isoterpinolene	0.51	% Relative content	[18]
Logs	Pine (Pinus spp.)	Air dried	GC-MS	Terpenes and terpenoids	Limonene	2.48	% Relative content	[18]
Logs	Pine (Pinus spp.)	Heat treatment at 140 ℃	GC-MS	Terpenes and terpenoids	Limonene	3.45	% Relative content	[18]
Logs	Pine (Pinus spp.)	Heat treatment at 220 ℃	GC-MS	Terpenes and terpenoids	Limonene	4.66	% Relative content	[18]
Logs	Pine (Pinus spp.)	Heat treatment at 220 ℃	GC-MS	Others	Cymene	2.82	% Relative content	[18]
Logs	Pine (Pinus spp.)	Heat treatment at 220 ℃	GC-MS	Others	N-nonylcyclohexane	0.67	% Relative content	[18]
Logs	Pine (Pinus spp.)	Heat treatment at 220 ℃	GC-MS	Others	Pentadecane	0.53	% Relative content	[18]
Logs	Pine (Pinus spp.)	Air dried	GC-MS	Terpenes and terpenoids	trans-Pinocarveol	1.12	% Relative content	[18]
Logs	Pine (Pinus spp.)	Heat treatment at 140 ℃	GC-MS	Terpenes and terpenoids	trans-Pinocarveol	0.34	% Relative content	[18]
Logs	Pine (Pinus spp.)	Heat treatment at 220 ℃	GC-MS	Terpenes and terpenoids	trans-Pinocarveol	0.23	% Relative content	[18]
Logs	Pine (Pinus spp.)	Air dried	GC-MS	Terpenes and terpenoids	trans-Verbenol	0.86	% Relative content	[18]
Logs	Pine (Pinus spp.)	Heat treatment at 140 ℃	GC-MS	Terpenes and terpenoids	trans-Verbenol	1.55	% Relative content	[18]
Logs	Pine (Pinus spp.)	Heat treatment at 220 ℃	GC-MS	Others	Tridecane	5.26	% Relative content	[18]
Logs	Pine (Pinus spp.)	Heat treatment at 220 ℃	GC-MS	Others	Undecyl-cyclopentane	0.98	% Relative content	[18]
Logs	Pine (Pinus spp.)	Air dried	GC-MS	Terpenes and terpenoids	α-Pinene	49.19	% Relative content	[18]
Logs	Pine (Pinus spp.)	Heat treatment at 140 ℃	GC-MS	Terpenes and terpenoids	α-Pinene	24.37	% Relative content	[18]
Logs	Pine (Pinus spp.)	Heat treatment at 220 ℃	GC-MS	Terpenes and terpenoids	α-Pinene	5.3	% Relative content	[18]
Logs	Pine (Pinus spp.)	Air dried	GC-MS	Terpenes and terpenoids	α-Terpineol	6.83	% Relative content	[18]
Logs	Pine (Pinus spp.)	Heat treatment at 140 ℃	GC-MS	Terpenes and terpenoids	α-Terpineol	2.93	% Relative content	[18]
Logs	Pine (Pinus spp.)	Heat treatment at 220 ℃	GC-MS	Terpenes and terpenoids	α-Terpineol	2.07	% Relative content	[18]
Logs	Pine (Pinus spp.)	Air dried	GC-MS	Terpenes and terpenoids	β-Phellandrene	1.78	% Relative content	[18]
Logs	Pine (Pinus spp.)	Air dried	GC-MS	Terpenes and terpenoids	β-Pinene	9.61	% Relative content	[18]
Logs	Pine (Pinus spp.)	Heat treatment at 140 ℃	GC-MS	Terpenes and terpenoids	β-Pinene	5.05	% Relative content	[18]
Logs	Pine (Pinus spp.)	Air dried	GC-MS	Aldehydes, carboxylic acids, and ketones	(E)-Oct-2-enal	1.65	% Relative content	[18]
Logs	Pine (Pinus spp.)	Heat treatment at 220 ℃	GC-MS	Aldehydes, carboxylic acids, and ketones	(E)-Oct-2-enal	0.32	% Relative content	[18]
Logs	Pine (Pinus spp.)	Heat treatment at 140 ℃	GC-MS	Aldehydes, carboxylic acids, and ketones	(Z)-Dec-2-enal	1.1	% Relative content	[18]
Logs	Pine (Pinus spp.)	Heat treatment at 220 ℃	GC-MS	Aldehydes, carboxylic acids, and ketones	(Z)-Dec-2-enal	0.45	% Relative content	[18]
Logs	Pine (Pinus spp.)	Heat treatment at 140 ℃	GC-MS	Aldehydes, carboxylic acids, and ketones	(Z)-Non-6-enal	0.76	% Relative content	[18]
Logs	Pine (Pinus spp.)	Air dried	GC-MS	Aldehydes, carboxylic acids, and ketones	Acetic acid	0.51	% Relative content	[18]
Logs	Pine (Pinus spp.)	Heat treatment at 140 ℃	GC-MS	Aldehydes, carboxylic acids, and ketones	Acetic acid	1.09	% Relative content	[18]
Logs	Pine (Pinus spp.)	Heat treatment at 220 ℃	GC-MS	Aldehydes, carboxylic acids, and ketones	Acetic acid	2.51	% Relative content	[18]
Logs	Pine (Pinus spp.)	Heat treatment at 140 ℃	GC-MS	Aldehydes, carboxylic acids, and ketones	Benzaldehyde	1.89	% Relative content	[18]
Logs	Pine (Pinus spp.)	Heat treatment at 220 ℃	GC-MS	Aldehydes, carboxylic acids, and ketones	Benzaldehyde	2.8	% Relative content	[18]
Logs	Pine (Pinus spp.)	Heat treatment at 140 ℃	GC-MS	Aldehydes, carboxylic acids, and ketones	Cyclopentaneundecanoic acid	4.02	% Relative content	[18]
Logs	Pine (Pinus spp.)	Heat treatment at 140 ℃	GC-MS	Aldehydes, carboxylic acids, and ketones	Furfural	4.66	% Relative content	[18]
Logs	Pine (Pinus spp.)	Heat treatment at 220 ℃	GC-MS	Aldehydes, carboxylic acids, and ketones	Furfural	5.81	% Relative content	[18]
Logs	Pine (Pinus spp.)	Heat treatment at 140 ℃	GC-MS	Aldehydes, carboxylic acids, and ketones	Heptanoic acid	0.58	% Relative content	[18]
Logs	Pine (Pinus spp.)	Heat treatment at 220 ℃	GC-MS	Aldehydes, carboxylic acids, and ketones	Heptanoic acid	0.43	% Relative content	[18]
Logs	Pine (Pinus spp.)	Air dried	GC-MS	Aldehydes, carboxylic acids, and ketones	Hexanal	0.68	% Relative content	[18]
Logs	Pine (Pinus spp.)	Heat treatment at 140 ℃	GC-MS	Aldehydes, carboxylic acids, and ketones	Hexanal	2.52	% Relative content	[18]
Logs	Pine (Pinus spp.)	Heat treatment at 220 ℃	GC-MS	Aldehydes, carboxylic acids, and ketones	Hexanal	1.06	% Relative content	[18]
Logs	Pine (Pinus spp.)	Heat treatment at 220 ℃	GC-MS	Aldehydes, carboxylic acids, and ketones	Hexanoic acid	1.18	% Relative content	[18]
Logs	Pine (Pinus spp.)	Heat treatment at 140 ℃	GC-MS	Aldehydes, carboxylic acids, and ketones	Nonan-2-one	0.56	% Relative content	[18]
Logs	Pine (Pinus spp.)	Heat treatment at 220 ℃	GC-MS	Aldehydes, carboxylic acids, and ketones	Nonan-2-one	0.06	% Relative content	[18]
Logs	Pine (Pinus spp.)	Air dried	GC-MS	Aldehydes, carboxylic acids, and ketones	Nonanal	0.67	% Relative content	[18]
Logs	Pine (Pinus spp.)	Heat treatment at 140 ℃	GC-MS	Aldehydes, carboxylic acids, and ketones	Nonanal	3.67	% Relative content	[18]
Logs	Pine (Pinus spp.)	Heat treatment at 220 ℃	GC-MS	Aldehydes, carboxylic acids, and ketones	Nonanal	4.37	% Relative content	[18]
Logs	Pine (Pinus spp.)	Air dried	GC-MS	Aldehydes, carboxylic acids, and ketones	Nonanoic acid	0.62	% Relative content	[18]
Logs	Pine (Pinus spp.)	Heat treatment at 140 ℃	GC-MS	Aldehydes, carboxylic acids, and ketones	Nonanoic acid	0.95	% Relative content	[18]
Logs	Pine (Pinus spp.)	Heat treatment at 220 ℃	GC-MS	Aldehydes, carboxylic acids, and ketones	Nonanoic acid	0.28	% Relative content	[18]
Logs	Pine (Pinus spp.)	Heat treatment at 140 ℃	GC-MS	Aldehydes, carboxylic acids, and ketones	Octanal	2.45	% Relative content	[18]
Logs	Pine (Pinus spp.)	Heat treatment at 220 ℃	GC-MS	Aldehydes, carboxylic acids, and ketones	Octanal	0.77	% Relative content	[18]
Logs	Pine (Pinus spp.)	Air dried	GC-MS	Aldehydes, carboxylic acids, and ketones	Octanoic acid	0.57	% Relative content	[18]
Logs	Pine (Pinus spp.)	Heat treatment at 140 ℃	GC-MS	Aldehydes, carboxylic acids, and ketones	Octanoic acid	0.93	% Relative content	[18]
Logs	Pine (Pinus spp.)	Heat treatment at 220 ℃	GC-MS	Aldehydes, carboxylic acids, and ketones	Octanoic acid	0.13	% Relative content	[18]
Test piece	Aspen (Populus tremula)	Air dried Test chamber sampling: Day 02	ISO 16000-6:2004 and GC-MS	Aldehydes, carboxylic acids, and ketones	1-Penten-3-one	7	µg m-2 h-1	[19]
Test piece	Aspen (Populus tremula)	Air dried Test chamber sampling: Day 02	ISO 16000-6:2004 and GC-MS	Aldehydes, carboxylic acids, and ketones	Acetic acid	54	µg m-2 h-1	[19]
Test piece	Aspen (Populus tremula)	Air dried Test chamber sampling: Day 02	ISO 16000-6:2004 and GC-MS	Aldehydes, carboxylic acids, and ketones	Benzoic acid	1	µg m-2 h-1	[19]
Test piece	Aspen (Populus tremula)	Air dried Test chamber sampling: Day 02	ISO 16000-6:2004 and GC-MS	Aldehydes, carboxylic acids, and ketones	Hexanal	330	µg m-2 h-1	[19]
Test piece	Aspen (Populus tremula)	Air dried Test chamber sampling: Day 02	ISO 16000-6:2004 and GC-MS	Aldehydes, carboxylic acids, and ketones	Hexanoic acid	9	µg m-2 h-1	[19]
Test piece	Aspen (Populus tremula)	Air dried Test chamber sampling: Day 02	ISO 16000-6:2004 and GC-MS	Aldehydes, carboxylic acids, and ketones	Pent-2-enal	5	µg m-2 h-1	[19]
Test piece	Aspen (Populus tremula)	Air dried Test chamber sampling: Day 02	ISO 16000-6:2004 and GC-MS	Aldehydes, carboxylic acids, and ketones	Pentanal	46	µg m-2 h-1	[19]
Test piece	Aspen (Populus tremula)	Air dried Test chamber sampling: Day 02	ISO 16000-6:2004 and GC-MS	Aldehydes, carboxylic acids, and ketones	Propanoic acid	3	µg m-2 h-1	[19]
Test piece	Aspen (Populus tremula)	Air dried Test chamber sampling: Day 02	ISO 16000-6:2004 and GC-MS	Others	1-Hexanol	10	µg m-2 h-1	[19]
Test piece	Aspen (Populus tremula)	Air dried Test chamber sampling: Day 02	ISO 16000-6:2004 and GC-MS	Others	1-Pentanol	25	µg m-2 h-1	[19]
Test piece	Aspen (Populus tremula)	Air dried Test chamber sampling: Day 02	ISO 16000-6:2004 and GC-MS	Others	1-Penten-3-ol	17	µg m-2 h-1	[19]
Test piece	Aspen (Populus tremula)	Air dried Test chamber sampling: Day 02	ISO 16000-6:2004 and GC-MS	Others	2-Ethyl-furane	6	µg m-2 h-1	[19]
Test piece	Aspen (Populus tremula)	Air dried Test chamber sampling: Day 03	ISO 16000-6:2004 and GC-MS	Aldehydes, carboxylic acids, and ketones	1-Penten-3-one	5	µg m-2 h-1	[19]
Test piece	Aspen (Populus tremula)	Air dried Test chamber sampling: Day 03	ISO 16000-6:2004 and GC-MS	Aldehydes, carboxylic acids, and ketones	Acetic acid	6	µg m-2 h-1	[19]
Test piece	Aspen (Populus tremula)	Air dried Test chamber sampling: Day 03	ISO 16000-6:2004 and GC-MS	Aldehydes, carboxylic acids, and ketones	Hexanal	220	µg m-2 h-1	[19]
Test piece	Aspen (Populus tremula)	Air dried Test chamber sampling: Day 03	ISO 16000-6:2004 and GC-MS	Aldehydes, carboxylic acids, and ketones	Hexanoic acid	2	µg m-2 h-1	[19]
Test piece	Aspen (Populus tremula)	Air dried Test chamber sampling: Day 03	ISO 16000-6:2004 and GC-MS	Aldehydes, carboxylic acids, and ketones	Pent-2-enal	3	µg m-2 h-1	[19]
Test piece	Aspen (Populus tremula)	Air dried Test chamber sampling: Day 03	ISO 16000-6:2004 and GC-MS	Aldehydes, carboxylic acids, and ketones	Pentanal	34	µg m-2 h-1	[19]
Test piece	Aspen (Populus tremula)	Air dried Test chamber sampling: Day 03	ISO 16000-6:2004 and GC-MS	Others	1-Hexanol	7	µg m-2 h-1	[19]
Test piece	Aspen (Populus tremula)	Air dried Test chamber sampling: Day 03	ISO 16000-6:2004 and GC-MS	Others	1-Pentanol	17	µg m-2 h-1	[19]
Test piece	Aspen (Populus tremula)	Air dried Test chamber sampling: Day 03	ISO 16000-6:2004 and GC-MS	Others	1-Penten-3-ol	11	µg m-2 h-1	[19]
Test piece	Aspen (Populus tremula)	Air dried Test chamber sampling: Day 03	ISO 16000-6:2004 and GC-MS	Others	2-Ethyl-furane	5	µg m-2 h-1	[19]
Test piece	Aspen (Populus tremula)	Air dried Test chamber sampling: Day 11	ISO 16000-6:2004 and GC-MS	Aldehydes, carboxylic acids, and ketones	Acetic acid	8	µg m-2 h-1	[19]
Test piece	Aspen (Populus tremula)	Air dried Test chamber sampling: Day 11	ISO 16000-6:2004 and GC-MS	Aldehydes, carboxylic acids, and ketones	Benzoic acid	2	µg m-2 h-1	[19]
Test piece	Aspen (Populus tremula)	Air dried Test chamber sampling: Day 11	ISO 16000-6:2004 and GC-MS	Aldehydes, carboxylic acids, and ketones	Hexanal	190	µg m-2 h-1	[19]
Test piece	Aspen (Populus tremula)	Air dried Test chamber sampling: Day 11	ISO 16000-6:2004 and GC-MS	Aldehydes, carboxylic acids, and ketones	Pent-2-enal	3	µg m-2 h-1	[19]
Test piece	Aspen (Populus tremula)	Air dried Test chamber sampling: Day 11	ISO 16000-6:2004 and GC-MS	Aldehydes, carboxylic acids, and ketones	Pentanal	23	µg m-2 h-1	[19]
Test piece	Aspen (Populus tremula)	Air dried Test chamber sampling: Day 11	ISO 16000-6:2004 and GC-MS	Aldehydes, carboxylic acids, and ketones	Propanoic acid	5	µg m-2 h-1	[19]
Test piece	Aspen (Populus tremula)	Air dried Test chamber sampling: Day 11	ISO 16000-6:2004 and GC-MS	Others	1-Hexanol	6	µg m-2 h-1	[19]
Test piece	Aspen (Populus tremula)	Air dried Test chamber sampling: Day 11	ISO 16000-6:2004 and GC-MS	Others	1-Pentanol	13	µg m-2 h-1	[19]
Test piece	Aspen (Populus tremula)	Air dried Test chamber sampling: Day 11	ISO 16000-6:2004 and GC-MS	Others	1-Penten-3-ol	10	µg m-2 h-1	[19]
Test piece	Aspen (Populus tremula)	Air dried Test chamber sampling: Day 11	ISO 16000-6:2004 and GC-MS	Others	2-Ethyl-furane	5	µg m-2 h-1	[19]
Test piece	Aspen (Populus tremula)	Air dried Test chamber sampling: Day 28	ISO 16000-6:2004 and GC-MS	Aldehydes, carboxylic acids, and ketones	Acetic acid	51	µg m-2 h-1	[19]
Test piece	Aspen (Populus tremula)	Air dried Test chamber sampling: Day 28	ISO 16000-6:2004 and GC-MS	Aldehydes, carboxylic acids, and ketones	Benzoic acid	1	µg m-2 h-1	[19]
Test piece	Aspen (Populus tremula)	Air dried Test chamber sampling: Day 28	ISO 16000-6:2004 and GC-MS	Aldehydes, carboxylic acids, and ketones	Hexanal	180	µg m-2 h-1	[19]
Test piece	Aspen (Populus tremula)	Air dried Test chamber sampling: Day 28	ISO 16000-6:2004 and GC-MS	Aldehydes, carboxylic acids, and ketones	Hexanoic acid	9	µg m-2 h-1	[19]
Test piece	Aspen (Populus tremula)	Air dried Test chamber sampling: Day 28	ISO 16000-6:2004 and GC-MS	Aldehydes, carboxylic acids, and ketones	Pent-2-enal	4	µg m-2 h-1	[19]
Test piece	Aspen (Populus tremula)	Air dried Test chamber sampling: Day 28	ISO 16000-6:2004 and GC-MS	Aldehydes, carboxylic acids, and ketones	Pentanal	29	µg m-2 h-1	[19]
Test piece	Aspen (Populus tremula)	Air dried Test chamber sampling: Day 28	ISO 16000-6:2004 and GC-MS	Aldehydes, carboxylic acids, and ketones	Propanoic acid	5	µg m-2 h-1	[19]
Test piece	Aspen (Populus tremula)	Air dried Test chamber sampling: Day 28	ISO 16000-6:2004 and GC-MS	Others	1-Hexanol	8	µg m-2 h-1	[19]
Test piece	Aspen (Populus tremula)	Air dried Test chamber sampling: Day 28	ISO 16000-6:2004 and GC-MS	Others	1-Pentanol	18	µg m-2 h-1	[19]
Test piece	Aspen (Populus tremula)	Air dried Test chamber sampling: Day 28	ISO 16000-6:2004 and GC-MS	Others	1-Penten-3-ol	10	µg m-2 h-1	[19]
Test piece	Aspen (Populus tremula)	Air dried Test chamber sampling: Day 28	ISO 16000-6:2004 and GC-MS	Others	2-Ethyl-furane	5	µg m-2 h-1	[19]
Test piece	Aspen (Populus tremula)	Heat treatment at 190 ℃ Test chamber sampling: Day 02	ISO 16000-6:2004 and GC-MS	Aldehydes, carboxylic acids, and ketones	Acetic acid	88	µg m-2 h-1	[19]
Test piece	Aspen (Populus tremula)	Heat treatment at 190 ℃ Test chamber sampling: Day 02	ISO 16000-6:2004 and GC-MS	Aldehydes, carboxylic acids, and ketones	Benzaldehyde	2	µg m-2 h-1	[19]
Test piece	Aspen (Populus tremula)	Heat treatment at 190 ℃ Test chamber sampling: Day 02	ISO 16000-6:2004 and GC-MS	Aldehydes, carboxylic acids, and ketones	Benzoic acid	1	µg m-2 h-1	[19]
Test piece	Aspen (Populus tremula)	Heat treatment at 190 ℃ Test chamber sampling: Day 02	ISO 16000-6:2004 and GC-MS	Aldehydes, carboxylic acids, and ketones	Decanal	2	µg m-2 h-1	[19]
Test piece	Aspen (Populus tremula)	Heat treatment at 190 ℃ Test chamber sampling: Day 02	ISO 16000-6:2004 and GC-MS	Aldehydes, carboxylic acids, and ketones	Furfural	7	µg m-2 h-1	[19]
Test piece	Aspen (Populus tremula)	Heat treatment at 190 ℃ Test chamber sampling: Day 02	ISO 16000-6:2004 and GC-MS	Aldehydes, carboxylic acids, and ketones	Hexanal	1	µg m-2 h-1	[19]
Test piece	Aspen (Populus tremula)	Heat treatment at 190 ℃ Test chamber sampling: Day 02	ISO 16000-6:2004 and GC-MS	Aldehydes, carboxylic acids, and ketones	Nonanal	1	µg m-2 h-1	[19]
Test piece	Aspen (Populus tremula)	Heat treatment at 190 ℃ Test chamber sampling: Day 02	ISO 16000-6:2004 and GC-MS	Aldehydes, carboxylic acids, and ketones	Octanal	1	µg m-2 h-1	[19]
Test piece	Aspen (Populus tremula)	Heat treatment at 190 ℃ Test chamber sampling: Day 02	ISO 16000-6:2004 and GC-MS	Aldehydes, carboxylic acids, and ketones	Propanoic acid	3	µg m-2 h-1	[19]
Test piece	Aspen (Populus tremula)	Heat treatment at 190 ℃ Test chamber sampling: Day 02	ISO 16000-6:2004 and GC-MS	Others	1-Butanol	1	µg m-2 h-1	[19]
Test piece	Aspen (Populus tremula)	Heat treatment at 190 ℃ Test chamber sampling: Day 02	ISO 16000-6:2004 and GC-MS	Others	2-Ethylhexylether	1	µg m-2 h-1	[19]
Test piece	Aspen (Populus tremula)	Heat treatment at 190 ℃ Test chamber sampling: Day 02	ISO 16000-6:2004 and GC-MS	Others	Toluene	2	µg m-2 h-1	[19]
Test piece	Aspen (Populus tremula)	Heat treatment at 190 ℃ Test chamber sampling: Day 03	ISO 16000-6:2004 and GC-MS	Aldehydes, carboxylic acids, and ketones	Acetic acid	75	µg m-2 h-1	[19]
Test piece	Aspen (Populus tremula)	Heat treatment at 190 ℃ Test chamber sampling: Day 03	ISO 16000-6:2004 and GC-MS	Aldehydes, carboxylic acids, and ketones	Benzoic acid	1	µg m-2 h-1	[19]
Test piece	Aspen (Populus tremula)	Heat treatment at 190 ℃ Test chamber sampling: Day 03	ISO 16000-6:2004 and GC-MS	Aldehydes, carboxylic acids, and ketones	Decanal	1	µg m-2 h-1	[19]
Test piece	Aspen (Populus tremula)	Heat treatment at 190 ℃ Test chamber sampling: Day 03	ISO 16000-6:2004 and GC-MS	Aldehydes, carboxylic acids, and ketones	Furfural	8	µg m-2 h-1	[19]
Test piece	Aspen (Populus tremula)	Heat treatment at 190 ℃ Test chamber sampling: Day 03	ISO 16000-6:2004 and GC-MS	Aldehydes, carboxylic acids, and ketones	Hexanal	1	µg m-2 h-1	[19]
Test piece	Aspen (Populus tremula)	Heat treatment at 190 ℃ Test chamber sampling: Day 03	ISO 16000-6:2004 and GC-MS	Aldehydes, carboxylic acids, and ketones	Hexanoic acid	3	µg m-2 h-1	[19]
Test piece	Aspen (Populus tremula)	Heat treatment at 190 ℃ Test chamber sampling: Day 03	ISO 16000-6:2004 and GC-MS	Aldehydes, carboxylic acids, and ketones	Nonanal	1	µg m-2 h-1	[19]
Test piece	Aspen (Populus tremula)	Heat treatment at 190 ℃ Test chamber sampling: Day 03	ISO 16000-6:2004 and GC-MS	Aldehydes, carboxylic acids, and ketones	Propanoic acid	4	µg m-2 h-1	[19]
Test piece	Aspen (Populus tremula)	Heat treatment at 190 ℃ Test chamber sampling: Day 03	ISO 16000-6:2004 and GC-MS	Others	1-Butanol	1	µg m-2 h-1	[19]
Test piece	Aspen (Populus tremula)	Heat treatment at 190 ℃ Test chamber sampling: Day 03	ISO 16000-6:2004 and GC-MS	Others	2-Ethylhexylether	1	µg m-2 h-1	[19]
Test piece	Aspen (Populus tremula)	Heat treatment at 190 ℃ Test chamber sampling: Day 03	ISO 16000-6:2004 and GC-MS	Others	Toluene	2	µg m-2 h-1	[19]
Test piece	Aspen (Populus tremula)	Heat treatment at 190 ℃ Test chamber sampling: Day 11	ISO 16000-6:2004 and GC-MS	Aldehydes, carboxylic acids, and ketones	Acetic acid	13	µg m-2 h-1	[19]
Test piece	Aspen (Populus tremula)	Heat treatment at 190 ℃ Test chamber sampling: Day 11	ISO 16000-6:2004 and GC-MS	Aldehydes, carboxylic acids, and ketones	Benzaldehyde	3	µg m-2 h-1	[19]
Test piece	Aspen (Populus tremula)	Heat treatment at 190 ℃ Test chamber sampling: Day 11	ISO 16000-6:2004 and GC-MS	Aldehydes, carboxylic acids, and ketones	Decanal	5	µg m-2 h-1	[19]
Test piece	Aspen (Populus tremula)	Heat treatment at 190 ℃ Test chamber sampling: Day 11	ISO 16000-6:2004 and GC-MS	Aldehydes, carboxylic acids, and ketones	Furfural	11	µg m-2 h-1	[19]
Test piece	Aspen (Populus tremula)	Heat treatment at 190 ℃ Test chamber sampling: Day 11	ISO 16000-6:2004 and GC-MS	Aldehydes, carboxylic acids, and ketones	Hexanal	1	µg m-2 h-1	[19]
Test piece	Aspen (Populus tremula)	Heat treatment at 190 ℃ Test chamber sampling: Day 11	ISO 16000-6:2004 and GC-MS	Aldehydes, carboxylic acids, and ketones	Nonanal	3	µg m-2 h-1	[19]
Test piece	Aspen (Populus tremula)	Heat treatment at 190 ℃ Test chamber sampling: Day 11	ISO 16000-6:2004 and GC-MS	Aldehydes, carboxylic acids, and ketones	Octanal	1	µg m-2 h-1	[19]
Test piece	Aspen (Populus tremula)	Heat treatment at 190 ℃ Test chamber sampling: Day 11	ISO 16000-6:2004 and GC-MS	Others	2-Ethylhexylether	1	µg m-2 h-1	[19]
Test piece	Aspen (Populus tremula)	Heat treatment at 190 ℃ Test chamber sampling: Day 11	ISO 16000-6:2004 and GC-MS	Others	Toluene	1	µg m-2 h-1	[19]
Test piece	Aspen (Populus tremula)	Heat treatment at 190 ℃ Test chamber sampling: Day 28	ISO 16000-6:2004 and GC-MS	Aldehydes, carboxylic acids, and ketones	Acetic acid	170	µg m-2 h-1	[19]
Test piece	Aspen (Populus tremula)	Heat treatment at 190 ℃ Test chamber sampling: Day 28	ISO 16000-6:2004 and GC-MS	Aldehydes, carboxylic acids, and ketones	Benzoic acid	2	µg m-2 h-1	[19]
Test piece	Aspen (Populus tremula)	Heat treatment at 190 ℃ Test chamber sampling: Day 28	ISO 16000-6:2004 and GC-MS	Aldehydes, carboxylic acids, and ketones	Decanal	2	µg m-2 h-1	[19]
Test piece	Aspen (Populus tremula)	Heat treatment at 190 ℃ Test chamber sampling: Day 28	ISO 16000-6:2004 and GC-MS	Aldehydes, carboxylic acids, and ketones	Furfural	37	µg m-2 h-1	[19]
Test piece	Aspen (Populus tremula)	Heat treatment at 190 ℃ Test chamber sampling: Day 28	ISO 16000-6:2004 and GC-MS	Aldehydes, carboxylic acids, and ketones	Hexanal	1	µg m-2 h-1	[19]
Test piece	Aspen (Populus tremula)	Heat treatment at 190 ℃ Test chamber sampling: Day 28	ISO 16000-6:2004 and GC-MS	Aldehydes, carboxylic acids, and ketones	Nonanal	2	µg m-2 h-1	[19]
Test piece	Aspen (Populus tremula)	Heat treatment at 190 ℃ Test chamber sampling: Day 28	ISO 16000-6:2004 and GC-MS	Aldehydes, carboxylic acids, and ketones	Octanal	1	µg m-2 h-1	[19]
Test piece	Aspen (Populus tremula)	Heat treatment at 190 ℃ Test chamber sampling: Day 28	ISO 16000-6:2004 and GC-MS	Aldehydes, carboxylic acids, and ketones	Pentanal	1	µg m-2 h-1	[19]
Test piece	Aspen (Populus tremula)	Heat treatment at 190 ℃ Test chamber sampling: Day 28	ISO 16000-6:2004 and GC-MS	Aldehydes, carboxylic acids, and ketones	Propanoic acid	7	µg m-2 h-1	[19]
Test piece	Aspen (Populus tremula)	Heat treatment at 190 ℃ Test chamber sampling: Day 28	ISO 16000-6:2004 and GC-MS	Others	2-Ethylhexylether	2	µg m-2 h-1	[19]
Test piece	Aspen (Populus tremula)	Heat treatment at 190 ℃ Test chamber sampling: Day 28	ISO 16000-6:2004 and GC-MS	Others	Toluene	2	µg m-2 h-1	[19]
Test piece	Pine (Pinus sylvestris)	Air dried Test chamber sampling: Day 02	ISO 16000-6:2004 and GC-MS	Aldehydes, carboxylic acids, and ketones	Acetic acid	1	µg m-2 h-1	[19]
Test piece	Pine (Pinus sylvestris)	Air dried Test chamber sampling: Day 02	ISO 16000-6:2004 and GC-MS	Aldehydes, carboxylic acids, and ketones	Furfural	1	µg m-2 h-1	[19]
Test piece	Pine (Pinus sylvestris)	Air dried Test chamber sampling: Day 02	ISO 16000-6:2004 and GC-MS	Aldehydes, carboxylic acids, and ketones	Hexanal	37	µg m-2 h-1	[19]
Test piece	Pine (Pinus sylvestris)	Air dried Test chamber sampling: Day 02	ISO 16000-6:2004 and GC-MS	Others	1- Pentanol	7	µg m-2 h-1	[19]
Test piece	Pine (Pinus sylvestris)	Air dried Test chamber sampling: Day 02	ISO 16000-6:2004 and GC-MS	Others	1-Methyl-2-iso-propylbenzene	31	µg m-2 h-1	[19]
Test piece	Pine (Pinus sylvestris)	Air dried Test chamber sampling: Day 02	ISO 16000-6:2004 and GC-MS	Others	Methyl(1-methylethenyl)-benzene	32	µg m-2 h-1	[19]
Test piece	Pine (Pinus sylvestris)	Air dried Test chamber sampling: Day 02	ISO 16000-6:2004 and GC-MS	Terpenes and terpenoids	Camphene	20	µg m-2 h-1	[19]
Test piece	Pine (Pinus sylvestris)	Air dried Test chamber sampling: Day 02	ISO 16000-6:2004 and GC-MS	Terpenes and terpenoids	Limonene	28	µg m-2 h-1	[19]
Test piece	Pine (Pinus sylvestris)	Air dried Test chamber sampling: Day 02	ISO 16000-6:2004 and GC-MS	Terpenes and terpenoids	α-Pinene	890	µg m-2 h-1	[19]
Test piece	Pine (Pinus sylvestris)	Air dried Test chamber sampling: Day 02	ISO 16000-6:2004 and GC-MS	Terpenes and terpenoids	β-Fellandrene	20	µg m-2 h-1	[19]
Test piece	Pine (Pinus sylvestris)	Air dried Test chamber sampling: Day 02	ISO 16000-6:2004 and GC-MS	Terpenes and terpenoids	β-Myrsene	31	µg m-2 h-1	[19]
Test piece	Pine (Pinus sylvestris)	Air dried Test chamber sampling: Day 02	ISO 16000-6:2004 and GC-MS	Terpenes and terpenoids	β-Pinene	29	µg m-2 h-1	[19]
Test piece	Pine (Pinus sylvestris)	Air dried Test chamber sampling: Day 02	ISO 16000-6:2004 and GC-MS	Terpenes and terpenoids	Δ3-Carene	680	µg m-2 h-1	[19]
Test piece	Pine (Pinus sylvestris)	Air dried Test chamber sampling: Day 03	ISO 16000-6:2004 and GC-MS	Aldehydes, carboxylic acids, and ketones	Acetic acid	5	µg m-2 h-1	[19]
Test piece	Pine (Pinus sylvestris)	Air dried Test chamber sampling: Day 03	ISO 16000-6:2004 and GC-MS	Aldehydes, carboxylic acids, and ketones	Furfural	1	µg m-2 h-1	[19]
Test piece	Pine (Pinus sylvestris)	Air dried Test chamber sampling: Day 03	ISO 16000-6:2004 and GC-MS	Aldehydes, carboxylic acids, and ketones	Hexanal	22	µg m-2 h-1	[19]
Test piece	Pine (Pinus sylvestris)	Air dried Test chamber sampling: Day 03	ISO 16000-6:2004 and GC-MS	Others	1- Pentanol	4	µg m-2 h-1	[19]
Test piece	Pine (Pinus sylvestris)	Air dried Test chamber sampling: Day 03	ISO 16000-6:2004 and GC-MS	Others	1-Methyl-2-iso-propylbenzene	33	µg m-2 h-1	[19]
Test piece	Pine (Pinus sylvestris)	Air dried Test chamber sampling: Day 03	ISO 16000-6:2004 and GC-MS	Others	Methyl(1-methylethenyl)-benzene	27	µg m-2 h-1	[19]
Test piece	Pine (Pinus sylvestris)	Air dried Test chamber sampling: Day 03	ISO 16000-6:2004 and GC-MS	Terpenes and terpenoids	Camphene	17	µg m-2 h-1	[19]
Test piece	Pine (Pinus sylvestris)	Air dried Test chamber sampling: Day 03	ISO 16000-6:2004 and GC-MS	Terpenes and terpenoids	Limonene	25	µg m-2 h-1	[19]
Test piece	Pine (Pinus sylvestris)	Air dried Test chamber sampling: Day 03	ISO 16000-6:2004 and GC-MS	Terpenes and terpenoids	α-Pinene	710	µg m-2 h-1	[19]
Test piece	Pine (Pinus sylvestris)	Air dried Test chamber sampling: Day 03	ISO 16000-6:2004 and GC-MS	Terpenes and terpenoids	β-Fellandrene	14	µg m-2 h-1	[19]
Test piece	Pine (Pinus sylvestris)	Air dried Test chamber sampling: Day 03	ISO 16000-6:2004 and GC-MS	Terpenes and terpenoids	β-Myrsene	23	µg m-2 h-1	[19]
Test piece	Pine (Pinus sylvestris)	Air dried Test chamber sampling: Day 03	ISO 16000-6:2004 and GC-MS	Terpenes and terpenoids	β-Pinene	22	µg m-2 h-1	[19]
Test piece	Pine (Pinus sylvestris)	Air dried Test chamber sampling: Day 03	ISO 16000-6:2004 and GC-MS	Terpenes and terpenoids	Δ3-Carene	560	µg m-2 h-1	[19]
Test piece	Pine (Pinus sylvestris)	Air dried Test chamber sampling: Day 10	ISO 16000-6:2004 and GC-MS	Aldehydes, carboxylic acids, and ketones	Furfural	1	µg m-2 h-1	[19]
Test piece	Pine (Pinus sylvestris)	Air dried Test chamber sampling: Day 10	ISO 16000-6:2004 and GC-MS	Aldehydes, carboxylic acids, and ketones	Hexanal	29	µg m-2 h-1	[19]
Test piece	Pine (Pinus sylvestris)	Air dried Test chamber sampling: Day 10	ISO 16000-6:2004 and GC-MS	Others	1- Pentanol	7	µg m-2 h-1	[19]
Test piece	Pine (Pinus sylvestris)	Air dried Test chamber sampling: Day 10	ISO 16000-6:2004 and GC-MS	Others	1-Methyl-2-iso-propylbenzene	34	µg m-2 h-1	[19]
Test piece	Pine (Pinus sylvestris)	Air dried Test chamber sampling: Day 10	ISO 16000-6:2004 and GC-MS	Others	Methyl(1-methylethenyl)-benzene	35	µg m-2 h-1	[19]
Test piece	Pine (Pinus sylvestris)	Air dried Test chamber sampling: Day 10	ISO 16000-6:2004 and GC-MS	Terpenes and terpenoids	Camphene	18	µg m-2 h-1	[19]
Test piece	Pine (Pinus sylvestris)	Air dried Test chamber sampling: Day 10	ISO 16000-6:2004 and GC-MS	Terpenes and terpenoids	Limonene	26	µg m-2 h-1	[19]
Test piece	Pine (Pinus sylvestris)	Air dried Test chamber sampling: Day 10	ISO 16000-6:2004 and GC-MS	Terpenes and terpenoids	α-Pinene	640	µg m-2 h-1	[19]
Test piece	Pine (Pinus sylvestris)	Air dried Test chamber sampling: Day 10	ISO 16000-6:2004 and GC-MS	Terpenes and terpenoids	β-Fellandrene	15	µg m-2 h-1	[19]
Test piece	Pine (Pinus sylvestris)	Air dried Test chamber sampling: Day 10	ISO 16000-6:2004 and GC-MS	Terpenes and terpenoids	β-Myrsene	26	µg m-2 h-1	[19]
Test piece	Pine (Pinus sylvestris)	Air dried Test chamber sampling: Day 10	ISO 16000-6:2004 and GC-MS	Terpenes and terpenoids	β-Pinene	23	µg m-2 h-1	[19]
Test piece	Pine (Pinus sylvestris)	Air dried Test chamber sampling: Day 10	ISO 16000-6:2004 and GC-MS	Terpenes and terpenoids	Δ3-Carene	540	µg m-2 h-1	[19]
Test piece	Pine (Pinus sylvestris)	Air dried Test chamber sampling: Day 28	ISO 16000-6:2004 and GC-MS	Aldehydes, carboxylic acids, and ketones	Acetic acid	3	µg m-2 h-1	[19]
Test piece	Pine (Pinus sylvestris)	Air dried Test chamber sampling: Day 28	ISO 16000-6:2004 and GC-MS	Aldehydes, carboxylic acids, and ketones	Furfural	1	µg m-2 h-1	[19]
Test piece	Pine (Pinus sylvestris)	Air dried Test chamber sampling: Day 28	ISO 16000-6:2004 and GC-MS	Aldehydes, carboxylic acids, and ketones	Hexanal	34	µg m-2 h-1	[19]
Test piece	Pine (Pinus sylvestris)	Air dried Test chamber sampling: Day 28	ISO 16000-6:2004 and GC-MS	Others	1- Pentanol	12	µg m-2 h-1	[19]
Test piece	Pine (Pinus sylvestris)	Air dried Test chamber sampling: Day 28	ISO 16000-6:2004 and GC-MS	Others	1-Methyl-2-iso-propylbenzene	19	µg m-2 h-1	[19]
Test piece	Pine (Pinus sylvestris)	Air dried Test chamber sampling: Day 28	ISO 16000-6:2004 and GC-MS	Others	Methyl(1-methylethenyl)-benzene	22	µg m-2 h-1	[19]
Test piece	Pine (Pinus sylvestris)	Air dried Test chamber sampling: Day 28	ISO 16000-6:2004 and GC-MS	Terpenes and terpenoids	Camphene	9	µg m-2 h-1	[19]
Test piece	Pine (Pinus sylvestris)	Air dried Test chamber sampling: Day 28	ISO 16000-6:2004 and GC-MS	Terpenes and terpenoids	Limonene	13	µg m-2 h-1	[19]
Test piece	Pine (Pinus sylvestris)	Air dried Test chamber sampling: Day 28	ISO 16000-6:2004 and GC-MS	Terpenes and terpenoids	α-Pinene	410	µg m-2 h-1	[19]
Test piece	Pine (Pinus sylvestris)	Air dried Test chamber sampling: Day 28	ISO 16000-6:2004 and GC-MS	Terpenes and terpenoids	β-Fellandrene	11	µg m-2 h-1	[19]
Test piece	Pine (Pinus sylvestris)	Air dried Test chamber sampling: Day 28	ISO 16000-6:2004 and GC-MS	Terpenes and terpenoids	β-Myrsene	17	µg m-2 h-1	[19]
Test piece	Pine (Pinus sylvestris)	Air dried Test chamber sampling: Day 28	ISO 16000-6:2004 and GC-MS	Terpenes and terpenoids	β-Pinene	17	µg m-2 h-1	[19]
Test piece	Pine (Pinus sylvestris)	Air dried Test chamber sampling: Day 28	ISO 16000-6:2004 and GC-MS	Terpenes and terpenoids	Δ3-Carene	340	µg m-2 h-1	[19]
Test piece	Pine (Pinus sylvestris)	Heat treatment at 212 ℃ Test chamber sampling: Day 02	ISO 16000-6:2004 and GC-MS	Aldehydes, carboxylic acids, and ketones	Acetic acid	4	µg m-2 h-1	[19]
Test piece	Pine (Pinus sylvestris)	Heat treatment at 212 ℃ Test chamber sampling: Day 02	ISO 16000-6:2004 and GC-MS	Aldehydes, carboxylic acids, and ketones	Benzaldehyde	3	µg m-2 h-1	[19]
Test piece	Pine (Pinus sylvestris)	Heat treatment at 212 ℃ Test chamber sampling: Day 02	ISO 16000-6:2004 and GC-MS	Aldehydes, carboxylic acids, and ketones	Furfural	16	µg m-2 h-1	[19]
Test piece	Pine (Pinus sylvestris)	Heat treatment at 212 ℃ Test chamber sampling: Day 02	ISO 16000-6:2004 and GC-MS	Aldehydes, carboxylic acids, and ketones	Hexanal	13	µg m-2 h-1	[19]
Test piece	Pine (Pinus sylvestris)	Heat treatment at 212 ℃ Test chamber sampling: Day 02	ISO 16000-6:2004 and GC-MS	Aldehydes, carboxylic acids, and ketones	Nonanal	2	µg m-2 h-1	[19]
Test piece	Pine (Pinus sylvestris)	Heat treatment at 212 ℃ Test chamber sampling: Day 02	ISO 16000-6:2004 and GC-MS	Aldehydes, carboxylic acids, and ketones	Pentanal	3	µg m-2 h-1	[19]
Test piece	Pine (Pinus sylvestris)	Heat treatment at 212 ℃ Test chamber sampling: Day 02	ISO 16000-6:2004 and GC-MS	Others	1-Metyhyl-2-iso-propylibenzene	4	µg m-2 h-1	[19]
Test piece	Pine (Pinus sylvestris)	Heat treatment at 212 ℃ Test chamber sampling: Day 02	ISO 16000-6:2004 and GC-MS	Others	bis(2-Ethylhexyl)ether	3	µg m-2 h-1	[19]
Test piece	Pine (Pinus sylvestris)	Heat treatment at 212 ℃ Test chamber sampling: Day 02	ISO 16000-6:2004 and GC-MS	Terpenes and terpenoids	Limonene	6	µg m-2 h-1	[19]
Test piece	Pine (Pinus sylvestris)	Heat treatment at 212 ℃ Test chamber sampling: Day 02	ISO 16000-6:2004 and GC-MS	Terpenes and terpenoids	α-Pinene	4	µg m-2 h-1	[19]
Test piece	Pine (Pinus sylvestris)	Heat treatment at 212 ℃ Test chamber sampling: Day 02	ISO 16000-6:2004 and GC-MS	Terpenes and terpenoids	Δ3-Carene	9	µg m-2 h-1	[19]
Test piece	Pine (Pinus sylvestris)	Heat treatment at 212 ℃ Test chamber sampling: Day 03	ISO 16000-6:2004 and GC-MS	Aldehydes, carboxylic acids, and ketones	Acetic acid	28	µg m-2 h-1	[19]
Test piece	Pine (Pinus sylvestris)	Heat treatment at 212 ℃ Test chamber sampling: Day 03	ISO 16000-6:2004 and GC-MS	Aldehydes, carboxylic acids, and ketones	Benzaldehyde	4	µg m-2 h-1	[19]
Test piece	Pine (Pinus sylvestris)	Heat treatment at 212 ℃ Test chamber sampling: Day 03	ISO 16000-6:2004 and GC-MS	Aldehydes, carboxylic acids, and ketones	Benzoic acid	1	µg m-2 h-1	[19]
Test piece	Pine (Pinus sylvestris)	Heat treatment at 212 ℃ Test chamber sampling: Day 03	ISO 16000-6:2004 and GC-MS	Aldehydes, carboxylic acids, and ketones	Furfural	11	µg m-2 h-1	[19]
Test piece	Pine (Pinus sylvestris)	Heat treatment at 212 ℃ Test chamber sampling: Day 03	ISO 16000-6:2004 and GC-MS	Aldehydes, carboxylic acids, and ketones	Hexanal	11	µg m-2 h-1	[19]
Test piece	Pine (Pinus sylvestris)	Heat treatment at 212 ℃ Test chamber sampling: Day 03	ISO 16000-6:2004 and GC-MS	Aldehydes, carboxylic acids, and ketones	Nonanal	3	µg m-2 h-1	[19]
Test piece	Pine (Pinus sylvestris)	Heat treatment at 212 ℃ Test chamber sampling: Day 03	ISO 16000-6:2004 and GC-MS	Others	1-Metyhyl-2-iso-propylibenzene	3	µg m-2 h-1	[19]
Test piece	Pine (Pinus sylvestris)	Heat treatment at 212 ℃ Test chamber sampling: Day 03	ISO 16000-6:2004 and GC-MS	Others	bis(2-Ethylhexyl)ether	3	µg m-2 h-1	[19]
Test piece	Pine (Pinus sylvestris)	Heat treatment at 212 ℃ Test chamber sampling: Day 03	ISO 16000-6:2004 and GC-MS	Others	Tetrahydrofurane	7	µg m-2 h-1	[19]
Test piece	Pine (Pinus sylvestris)	Heat treatment at 212 ℃ Test chamber sampling: Day 03	ISO 16000-6:2004 and GC-MS	Terpenes and terpenoids	Limonene	5	µg m-2 h-1	[19]
Test piece	Pine (Pinus sylvestris)	Heat treatment at 212 ℃ Test chamber sampling: Day 03	ISO 16000-6:2004 and GC-MS	Terpenes and terpenoids	α-Pinene	2	µg m-2 h-1	[19]
Test piece	Pine (Pinus sylvestris)	Heat treatment at 212 ℃ Test chamber sampling: Day 03	ISO 16000-6:2004 and GC-MS	Terpenes and terpenoids	Δ3-Carene	5	µg m-2 h-1	[19]
Test piece	Pine (Pinus sylvestris)	Heat treatment at 212 ℃ Test chamber sampling: Day 10	ISO 16000-6:2004 and GC-MS	Aldehydes, carboxylic acids, and ketones	Acetic acid	86	µg m-2 h-1	[19]
Test piece	Pine (Pinus sylvestris)	Heat treatment at 212 ℃ Test chamber sampling: Day 10	ISO 16000-6:2004 and GC-MS	Aldehydes, carboxylic acids, and ketones	Benzaldehyde	12	µg m-2 h-1	[19]
Test piece	Pine (Pinus sylvestris)	Heat treatment at 212 ℃ Test chamber sampling: Day 10	ISO 16000-6:2004 and GC-MS	Aldehydes, carboxylic acids, and ketones	Benzoic acid	7	µg m-2 h-1	[19]
Test piece	Pine (Pinus sylvestris)	Heat treatment at 212 ℃ Test chamber sampling: Day 10	ISO 16000-6:2004 and GC-MS	Aldehydes, carboxylic acids, and ketones	Furfural	26	µg m-2 h-1	[19]
Test piece	Pine (Pinus sylvestris)	Heat treatment at 212 ℃ Test chamber sampling: Day 10	ISO 16000-6:2004 and GC-MS	Aldehydes, carboxylic acids, and ketones	Hexanal	17	µg m-2 h-1	[19]
Test piece	Pine (Pinus sylvestris)	Heat treatment at 212 ℃ Test chamber sampling: Day 10	ISO 16000-6:2004 and GC-MS	Aldehydes, carboxylic acids, and ketones	Nonanal	4	µg m-2 h-1	[19]
Test piece	Pine (Pinus sylvestris)	Heat treatment at 212 ℃ Test chamber sampling: Day 10	ISO 16000-6:2004 and GC-MS	Aldehydes, carboxylic acids, and ketones	Pentanal	3	µg m-2 h-1	[19]
Test piece	Pine (Pinus sylvestris)	Heat treatment at 212 ℃ Test chamber sampling: Day 10	ISO 16000-6:2004 and GC-MS	Others	1-Metyhyl-2-iso-propylibenzene	4	µg m-2 h-1	[19]
Test piece	Pine (Pinus sylvestris)	Heat treatment at 212 ℃ Test chamber sampling: Day 10	ISO 16000-6:2004 and GC-MS	Others	bis(2-Ethylhexyl)ether	3	µg m-2 h-1	[19]
Test piece	Pine (Pinus sylvestris)	Heat treatment at 212 ℃ Test chamber sampling: Day 10	ISO 16000-6:2004 and GC-MS	Others	Tetrahydrofurane	15	µg m-2 h-1	[19]
Test piece	Pine (Pinus sylvestris)	Heat treatment at 212 ℃ Test chamber sampling: Day 10	ISO 16000-6:2004 and GC-MS	Terpenes and terpenoids	Limonene	6	µg m-2 h-1	[19]
Test piece	Pine (Pinus sylvestris)	Heat treatment at 212 ℃ Test chamber sampling: Day 10	ISO 16000-6:2004 and GC-MS	Terpenes and terpenoids	α-Pinene	3	µg m-2 h-1	[19]
Test piece	Pine (Pinus sylvestris)	Heat treatment at 212 ℃ Test chamber sampling: Day 10	ISO 16000-6:2004 and GC-MS	Terpenes and terpenoids	Δ3-Carene	7	µg m-2 h-1	[19]
Test piece	Pine (Pinus sylvestris)	Heat treatment at 212 ℃ Test chamber sampling: Day 28	ISO 16000-6:2004 and GC-MS	Aldehydes, carboxylic acids, and ketones	Acetic acid	27	µg m-2 h-1	[19]
Test piece	Pine (Pinus sylvestris)	Heat treatment at 212 ℃ Test chamber sampling: Day 28	ISO 16000-6:2004 and GC-MS	Aldehydes, carboxylic acids, and ketones	Benzaldehyde	6	µg m-2 h-1	[19]
Test piece	Pine (Pinus sylvestris)	Heat treatment at 212 ℃ Test chamber sampling: Day 28	ISO 16000-6:2004 and GC-MS	Aldehydes, carboxylic acids, and ketones	Benzoic acid	12	µg m-2 h-1	[19]
Test piece	Pine (Pinus sylvestris)	Heat treatment at 212 ℃ Test chamber sampling: Day 28	ISO 16000-6:2004 and GC-MS	Aldehydes, carboxylic acids, and ketones	Furfural	18	µg m-2 h-1	[19]
Test piece	Pine (Pinus sylvestris)	Heat treatment at 212 ℃ Test chamber sampling: Day 28	ISO 16000-6:2004 and GC-MS	Aldehydes, carboxylic acids, and ketones	Hexanal	11	µg m-2 h-1	[19]
Test piece	Pine (Pinus sylvestris)	Heat treatment at 212 ℃ Test chamber sampling: Day 28	ISO 16000-6:2004 and GC-MS	Aldehydes, carboxylic acids, and ketones	Nonanal	3	µg m-2 h-1	[19]
Test piece	Pine (Pinus sylvestris)	Heat treatment at 212 ℃ Test chamber sampling: Day 28	ISO 16000-6:2004 and GC-MS	Aldehydes, carboxylic acids, and ketones	Pentanal	2	µg m-2 h-1	[19]
Test piece	Pine (Pinus sylvestris)	Heat treatment at 212 ℃ Test chamber sampling: Day 28	ISO 16000-6:2004 and GC-MS	Others	1-Metyhyl-2-iso-propylibenzene	2	µg m-2 h-1	[19]
Test piece	Pine (Pinus sylvestris)	Heat treatment at 212 ℃ Test chamber sampling: Day 28	ISO 16000-6:2004 and GC-MS	Others	bis(2-Ethylhexyl)ether	3	µg m-2 h-1	[19]
Test piece	Pine (Pinus sylvestris)	Heat treatment at 212 ℃ Test chamber sampling: Day 28	ISO 16000-6:2004 and GC-MS	Others	Tetrahydrofurane	2	µg m-2 h-1	[19]
Test piece	Pine (Pinus sylvestris)	Heat treatment at 212 ℃ Test chamber sampling: Day 28	ISO 16000-6:2004 and GC-MS	Terpenes and terpenoids	Limonene	3	µg m-2 h-1	[19]
Test piece	Pine (Pinus sylvestris)	Heat treatment at 212 ℃ Test chamber sampling: Day 28	ISO 16000-6:2004 and GC-MS	Terpenes and terpenoids	α-Pinene	2	µg m-2 h-1	[19]
Test piece	Pine (Pinus sylvestris)	Heat treatment at 212 ℃ Test chamber sampling: Day 28	ISO 16000-6:2004 and GC-MS	Terpenes and terpenoids	Δ3-Carene	3	µg m-2 h-1	[19]
Test piece	Spruce (Picea abies)	Air dried Test chamber sampling: Day 02	ISO 16000-6:2004 and GC-MS	Aldehydes, carboxylic acids, and ketones	Acetic acid	8	µg m-2 h-1	[19]
Test piece	Spruce (Picea abies)	Air dried Test chamber sampling: Day 02	ISO 16000-6:2004 and GC-MS	Aldehydes, carboxylic acids, and ketones	Furfural	1	µg m-2 h-1	[19]
Test piece	Spruce (Picea abies)	Air dried Test chamber sampling: Day 02	ISO 16000-6:2004 and GC-MS	Aldehydes, carboxylic acids, and ketones	Hexanal	16	µg m-2 h-1	[19]
Test piece	Spruce (Picea abies)	Air dried Test chamber sampling: Day 02	ISO 16000-6:2004 and GC-MS	Others	1-Methyl-4-(1-methylethenyl)-benzene	7	µg m-2 h-1	[19]
Test piece	Spruce (Picea abies)	Air dried Test chamber sampling: Day 02	ISO 16000-6:2004 and GC-MS	Others	1-Methyl-4-(1-methylethyl)-benzene	12	µg m-2 h-1	[19]
Test piece	Spruce (Picea abies)	Air dried Test chamber sampling: Day 02	ISO 16000-6:2004 and GC-MS	Terpenes and terpenoids	Camphene	7	µg m-2 h-1	[19]
Test piece	Spruce (Picea abies)	Air dried Test chamber sampling: Day 02	ISO 16000-6:2004 and GC-MS	Terpenes and terpenoids	Limonene	140	µg m-2 h-1	[19]
Test piece	Spruce (Picea abies)	Air dried Test chamber sampling: Day 02	ISO 16000-6:2004 and GC-MS	Terpenes and terpenoids	α-Pinene	120	µg m-2 h-1	[19]
Test piece	Spruce (Picea abies)	Air dried Test chamber sampling: Day 02	ISO 16000-6:2004 and GC-MS	Terpenes and terpenoids	β-Fellandrene	14	µg m-2 h-1	[19]
Test piece	Spruce (Picea abies)	Air dried Test chamber sampling: Day 02	ISO 16000-6:2004 and GC-MS	Terpenes and terpenoids	β-Myrsene	12	µg m-2 h-1	[19]
Test piece	Spruce (Picea abies)	Air dried Test chamber sampling: Day 02	ISO 16000-6:2004 and GC-MS	Terpenes and terpenoids	β-Pinene	66	µg m-2 h-1	[19]
Test piece	Spruce (Picea abies)	Air dried Test chamber sampling: Day 02	ISO 16000-6:2004 and GC-MS	Terpenes and terpenoids	Δ3-Carene	19	µg m-2 h-1	[19]
Test piece	Spruce (Picea abies)	Air dried Test chamber sampling: Day 03	ISO 16000-6:2004 and GC-MS	Aldehydes, carboxylic acids, and ketones	Acetic acid	20	µg m-2 h-1	[19]
Test piece	Spruce (Picea abies)	Air dried Test chamber sampling: Day 03	ISO 16000-6:2004 and GC-MS	Aldehydes, carboxylic acids, and ketones	Furfural	1	µg m-2 h-1	[19]
Test piece	Spruce (Picea abies)	Air dried Test chamber sampling: Day 03	ISO 16000-6:2004 and GC-MS	Aldehydes, carboxylic acids, and ketones	Hexanal	14	µg m-2 h-1	[19]
Test piece	Spruce (Picea abies)	Air dried Test chamber sampling: Day 03	ISO 16000-6:2004 and GC-MS	Others	1-Methyl-4-(1-methylethenyl)-benzene	5	µg m-2 h-1	[19]
Test piece	Spruce (Picea abies)	Air dried Test chamber sampling: Day 03	ISO 16000-6:2004 and GC-MS	Others	1-Methyl-4-(1-methylethyl)-benzene	8	µg m-2 h-1	[19]
Test piece	Spruce (Picea abies)	Air dried Test chamber sampling: Day 03	ISO 16000-6:2004 and GC-MS	Terpenes and terpenoids	Camphene	7	µg m-2 h-1	[19]
Test piece	Spruce (Picea abies)	Air dried Test chamber sampling: Day 03	ISO 16000-6:2004 and GC-MS	Terpenes and terpenoids	Limonene	120	µg m-2 h-1	[19]
Test piece	Spruce (Picea abies)	Air dried Test chamber sampling: Day 03	ISO 16000-6:2004 and GC-MS	Terpenes and terpenoids	α-Pinene	102	µg m-2 h-1	[19]
Test piece	Spruce (Picea abies)	Air dried Test chamber sampling: Day 03	ISO 16000-6:2004 and GC-MS	Terpenes and terpenoids	β-Fellandrene	11	µg m-2 h-1	[19]
Test piece	Spruce (Picea abies)	Air dried Test chamber sampling: Day 03	ISO 16000-6:2004 and GC-MS	Terpenes and terpenoids	β-Myrsene	10	µg m-2 h-1	[19]
Test piece	Spruce (Picea abies)	Air dried Test chamber sampling: Day 03	ISO 16000-6:2004 and GC-MS	Terpenes and terpenoids	β-Pinene	50	µg m-2 h-1	[19]
Test piece	Spruce (Picea abies)	Air dried Test chamber sampling: Day 03	ISO 16000-6:2004 and GC-MS	Terpenes and terpenoids	Δ3-Carene	17	µg m-2 h-1	[19]
Test piece	Spruce (Picea abies)	Air dried Test chamber sampling: Day 10	ISO 16000-6:2004 and GC-MS	Aldehydes, carboxylic acids, and ketones	Acetic acid	17	µg m-2 h-1	[19]
Test piece	Spruce (Picea abies)	Air dried Test chamber sampling: Day 10	ISO 16000-6:2004 and GC-MS	Aldehydes, carboxylic acids, and ketones	Hexanal	9	µg m-2 h-1	[19]
Test piece	Spruce (Picea abies)	Air dried Test chamber sampling: Day 10	ISO 16000-6:2004 and GC-MS	Others	1-Methyl-4-(1-methylethenyl)-benzene	6	µg m-2 h-1	[19]
Test piece	Spruce (Picea abies)	Air dried Test chamber sampling: Day 10	ISO 16000-6:2004 and GC-MS	Others	1-Methyl-4-(1-methylethyl)-benzene	9	µg m-2 h-1	[19]
Test piece	Spruce (Picea abies)	Air dried Test chamber sampling: Day 10	ISO 16000-6:2004 and GC-MS	Terpenes and terpenoids	Camphene	7	µg m-2 h-1	[19]
Test piece	Spruce (Picea abies)	Air dried Test chamber sampling: Day 10	ISO 16000-6:2004 and GC-MS	Terpenes and terpenoids	Limonene	105	µg m-2 h-1	[19]
Test piece	Spruce (Picea abies)	Air dried Test chamber sampling: Day 10	ISO 16000-6:2004 and GC-MS	Terpenes and terpenoids	α-Pinene	75	µg m-2 h-1	[19]
Test piece	Spruce (Picea abies)	Air dried Test chamber sampling: Day 10	ISO 16000-6:2004 and GC-MS	Terpenes and terpenoids	β-Fellandrene	9	µg m-2 h-1	[19]
Test piece	Spruce (Picea abies)	Air dried Test chamber sampling: Day 10	ISO 16000-6:2004 and GC-MS	Terpenes and terpenoids	β-Myrsene	8	µg m-2 h-1	[19]
Test piece	Spruce (Picea abies)	Air dried Test chamber sampling: Day 10	ISO 16000-6:2004 and GC-MS	Terpenes and terpenoids	β-Pinene	34	µg m-2 h-1	[19]
Test piece	Spruce (Picea abies)	Air dried Test chamber sampling: Day 10	ISO 16000-6:2004 and GC-MS	Terpenes and terpenoids	Δ3-Carene	13	µg m-2 h-1	[19]
Test piece	Spruce (Picea abies)	Air dried Test chamber sampling: Day 28	ISO 16000-6:2004 and GC-MS	Aldehydes, carboxylic acids, and ketones	Acetic acid	12	µg m-2 h-1	[19]
Test piece	Spruce (Picea abies)	Air dried Test chamber sampling: Day 28	ISO 16000-6:2004 and GC-MS	Aldehydes, carboxylic acids, and ketones	Hexanal	8	µg m-2 h-1	[19]
Test piece	Spruce (Picea abies)	Air dried Test chamber sampling: Day 28	ISO 16000-6:2004 and GC-MS	Others	1-Methyl-4-(1-methylethenyl)-benzene	5	µg m-2 h-1	[19]
Test piece	Spruce (Picea abies)	Air dried Test chamber sampling: Day 28	ISO 16000-6:2004 and GC-MS	Others	1-Methyl-4-(1-methylethyl)-benzene	6	µg m-2 h-1	[19]
Test piece	Spruce (Picea abies)	Air dried Test chamber sampling: Day 28	ISO 16000-6:2004 and GC-MS	Terpenes and terpenoids	Camphene	4	µg m-2 h-1	[19]
Test piece	Spruce (Picea abies)	Air dried Test chamber sampling: Day 28	ISO 16000-6:2004 and GC-MS	Terpenes and terpenoids	Limonene	53	µg m-2 h-1	[19]
Test piece	Spruce (Picea abies)	Air dried Test chamber sampling: Day 28	ISO 16000-6:2004 and GC-MS	Terpenes and terpenoids	α-Pinene	54	µg m-2 h-1	[19]
Test piece	Spruce (Picea abies)	Air dried Test chamber sampling: Day 28	ISO 16000-6:2004 and GC-MS	Terpenes and terpenoids	β-Fellandrene	5	µg m-2 h-1	[19]
Test piece	Spruce (Picea abies)	Air dried Test chamber sampling: Day 28	ISO 16000-6:2004 and GC-MS	Terpenes and terpenoids	β-Myrsene	4	µg m-2 h-1	[19]
Test piece	Spruce (Picea abies)	Air dried Test chamber sampling: Day 28	ISO 16000-6:2004 and GC-MS	Terpenes and terpenoids	β-Pinene	38	µg m-2 h-1	[19]
Test piece	Spruce (Picea abies)	Air dried Test chamber sampling: Day 28	ISO 16000-6:2004 and GC-MS	Terpenes and terpenoids	Δ3-Carene	6	µg m-2 h-1	[19]
Test piece	Spruce (Picea abies)	Heat treatment at 190 ℃ Test chamber sampling: Day 02	ISO 16000-6:2004 and GC-MS	Aldehydes, carboxylic acids, and ketones	Acetic acid	53	µg m-2 h-1	[19]
Test piece	Spruce (Picea abies)	Heat treatment at 190 ℃ Test chamber sampling: Day 02	ISO 16000-6:2004 and GC-MS	Aldehydes, carboxylic acids, and ketones	Decanal	2	µg m-2 h-1	[19]
Test piece	Spruce (Picea abies)	Heat treatment at 190 ℃ Test chamber sampling: Day 02	ISO 16000-6:2004 and GC-MS	Aldehydes, carboxylic acids, and ketones	Furfural	18	µg m-2 h-1	[19]
Test piece	Spruce (Picea abies)	Heat treatment at 190 ℃ Test chamber sampling: Day 02	ISO 16000-6:2004 and GC-MS	Aldehydes, carboxylic acids, and ketones	Hexanal	2	µg m-2 h-1	[19]
Test piece	Spruce (Picea abies)	Heat treatment at 190 ℃ Test chamber sampling: Day 02	ISO 16000-6:2004 and GC-MS	Aldehydes, carboxylic acids, and ketones	Nonanal	2	µg m-2 h-1	[19]
Test piece	Spruce (Picea abies)	Heat treatment at 190 ℃ Test chamber sampling: Day 02	ISO 16000-6:2004 and GC-MS	Others	1-Methyl-4-(1-methylethyl)-benzene	2	µg m-2 h-1	[19]
Test piece	Spruce (Picea abies)	Heat treatment at 190 ℃ Test chamber sampling: Day 02	ISO 16000-6:2004 and GC-MS	Others	bis(2-Ethylhexyl)ether	2	µg m-2 h-1	[19]
Test piece	Spruce (Picea abies)	Heat treatment at 190 ℃ Test chamber sampling: Day 02	ISO 16000-6:2004 and GC-MS	Terpenes and terpenoids	Camphene	2	µg m-2 h-1	[19]
Test piece	Spruce (Picea abies)	Heat treatment at 190 ℃ Test chamber sampling: Day 02	ISO 16000-6:2004 and GC-MS	Terpenes and terpenoids	Limonene	6	µg m-2 h-1	[19]
Test piece	Spruce (Picea abies)	Heat treatment at 190 ℃ Test chamber sampling: Day 02	ISO 16000-6:2004 and GC-MS	Terpenes and terpenoids	α-Pinene	18	µg m-2 h-1	[19]
Test piece	Spruce (Picea abies)	Heat treatment at 190 ℃ Test chamber sampling: Day 03	ISO 16000-6:2004 and GC-MS	Aldehydes, carboxylic acids, and ketones	Acetic acid	30	µg m-2 h-1	[19]
Test piece	Spruce (Picea abies)	Heat treatment at 190 ℃ Test chamber sampling: Day 03	ISO 16000-6:2004 and GC-MS	Aldehydes, carboxylic acids, and ketones	Decanal	1	µg m-2 h-1	[19]
Test piece	Spruce (Picea abies)	Heat treatment at 190 ℃ Test chamber sampling: Day 03	ISO 16000-6:2004 and GC-MS	Aldehydes, carboxylic acids, and ketones	Furfural	14	µg m-2 h-1	[19]
Test piece	Spruce (Picea abies)	Heat treatment at 190 ℃ Test chamber sampling: Day 03	ISO 16000-6:2004 and GC-MS	Aldehydes, carboxylic acids, and ketones	Hexanal	1	µg m-2 h-1	[19]
Test piece	Spruce (Picea abies)	Heat treatment at 190 ℃ Test chamber sampling: Day 03	ISO 16000-6:2004 and GC-MS	Aldehydes, carboxylic acids, and ketones	Nonanal	1	µg m-2 h-1	[19]
Test piece	Spruce (Picea abies)	Heat treatment at 190 ℃ Test chamber sampling: Day 03	ISO 16000-6:2004 and GC-MS	Others	1-Methyl-4-(1-methylethyl)-benzene	1	µg m-2 h-1	[19]
Test piece	Spruce (Picea abies)	Heat treatment at 190 ℃ Test chamber sampling: Day 03	ISO 16000-6:2004 and GC-MS	Others	bis(2-Ethylhexyl)ether	1	µg m-2 h-1	[19]
Test piece	Spruce (Picea abies)	Heat treatment at 190 ℃ Test chamber sampling: Day 03	ISO 16000-6:2004 and GC-MS	Terpenes and terpenoids	Camphene	1	µg m-2 h-1	[19]
Test piece	Spruce (Picea abies)	Heat treatment at 190 ℃ Test chamber sampling: Day 03	ISO 16000-6:2004 and GC-MS	Terpenes and terpenoids	Limonene	4	µg m-2 h-1	[19]
Test piece	Spruce (Picea abies)	Heat treatment at 190 ℃ Test chamber sampling: Day 03	ISO 16000-6:2004 and GC-MS	Terpenes and terpenoids	α-Pinene	11	µg m-2 h-1	[19]
Test piece	Spruce (Picea abies)	Heat treatment at 190 ℃ Test chamber sampling: Day 10	ISO 16000-6:2004 and GC-MS	Aldehydes, carboxylic acids, and ketones	Acetic acid	17	µg m-2 h-1	[19]
Test piece	Spruce (Picea abies)	Heat treatment at 190 ℃ Test chamber sampling: Day 10	ISO 16000-6:2004 and GC-MS	Aldehydes, carboxylic acids, and ketones	Decanal	6	µg m-2 h-1	[19]
Test piece	Spruce (Picea abies)	Heat treatment at 190 ℃ Test chamber sampling: Day 10	ISO 16000-6:2004 and GC-MS	Aldehydes, carboxylic acids, and ketones	Furfural	16	µg m-2 h-1	[19]
Test piece	Spruce (Picea abies)	Heat treatment at 190 ℃ Test chamber sampling: Day 10	ISO 16000-6:2004 and GC-MS	Aldehydes, carboxylic acids, and ketones	Hexanal	1	µg m-2 h-1	[19]
Test piece	Spruce (Picea abies)	Heat treatment at 190 ℃ Test chamber sampling: Day 10	ISO 16000-6:2004 and GC-MS	Aldehydes, carboxylic acids, and ketones	Nonanal	4	µg m-2 h-1	[19]
Test piece	Spruce (Picea abies)	Heat treatment at 190 ℃ Test chamber sampling: Day 10	ISO 16000-6:2004 and GC-MS	Others	1-Methyl-4-(1-methylethyl)-benzene	1	µg m-2 h-1	[19]
Test piece	Spruce (Picea abies)	Heat treatment at 190 ℃ Test chamber sampling: Day 10	ISO 16000-6:2004 and GC-MS	Others	bis(2-Ethylhexyl)ether	2	µg m-2 h-1	[19]
Test piece	Spruce (Picea abies)	Heat treatment at 190 ℃ Test chamber sampling: Day 10	ISO 16000-6:2004 and GC-MS	Terpenes and terpenoids	Limonene	2	µg m-2 h-1	[19]
Test piece	Spruce (Picea abies)	Heat treatment at 190 ℃ Test chamber sampling: Day 10	ISO 16000-6:2004 and GC-MS	Terpenes and terpenoids	α-Pinene	5	µg m-2 h-1	[19]
Test piece	Spruce (Picea abies)	Heat treatment at 190 ℃ Test chamber sampling: Day 28	ISO 16000-6:2004 and GC-MS	Aldehydes, carboxylic acids, and ketones	Acetic acid	28	µg m-2 h-1	[19]
Test piece	Spruce (Picea abies)	Heat treatment at 190 ℃ Test chamber sampling: Day 28	ISO 16000-6:2004 and GC-MS	Aldehydes, carboxylic acids, and ketones	Decanal	5	µg m-2 h-1	[19]
Test piece	Spruce (Picea abies)	Heat treatment at 190 ℃ Test chamber sampling: Day 28	ISO 16000-6:2004 and GC-MS	Aldehydes, carboxylic acids, and ketones	Furfural	23	µg m-2 h-1	[19]
Test piece	Spruce (Picea abies)	Heat treatment at 190 ℃ Test chamber sampling: Day 28	ISO 16000-6:2004 and GC-MS	Aldehydes, carboxylic acids, and ketones	Hexanal	1	µg m-2 h-1	[19]
Test piece	Spruce (Picea abies)	Heat treatment at 190 ℃ Test chamber sampling: Day 28	ISO 16000-6:2004 and GC-MS	Aldehydes, carboxylic acids, and ketones	Nonanal	4	µg m-2 h-1	[19]
Test piece	Spruce (Picea abies)	Heat treatment at 190 ℃ Test chamber sampling: Day 28	ISO 16000-6:2004 and GC-MS	Others	bis(2-Ethylhexyl)ether	3	µg m-2 h-1	[19]
Test piece	Spruce (Picea abies)	Heat treatment at 190 ℃ Test chamber sampling: Day 28	ISO 16000-6:2004 and GC-MS	Terpenes and terpenoids	Limonene	1	µg m-2 h-1	[19]
Test piece	Spruce (Picea abies)	Heat treatment at 190 ℃ Test chamber sampling: Day 28	ISO 16000-6:2004 and GC-MS	Terpenes and terpenoids	α-Pinene	3	µg m-2 h-1	[19]
Branches	Larch (Larix sibirica)	Measurements during fall	Dynamic flow-through technique (chamber)	Others	Other VOCs	3	% Relative content	[20]
Branches	Larch (Larix sibirica)	Measurements during fall	Dynamic flow-through technique (chamber)	Others	2-Methyl-3-buten-2-ol	Included in "other VOCs"	% Relative content	[20]
Branches	Larch (Larix sibirica)	Measurements during summer	Dynamic flow-through technique (chamber)	Others	Other VOCs	2	% Relative content	[20]
Branches	Larch (Larix sibirica)	Measurements during fall	Dynamic flow-through technique (chamber)	Terpenes and terpenoids	Sabinene	48	% Relative content	[20]
Branches	Larch (Larix sibirica)	Measurements during fall	Dynamic flow-through technique (chamber)	Terpenes and terpenoids	Δ3-Carene	19	% Relative content	[20]
Branches	Larch (Larix sibirica)	Measurements during fall	Dynamic flow-through technique (chamber)	Terpenes and terpenoids	α-Pinene	8	% Relative content	[20]
Branches	Larch (Larix sibirica)	Measurements during fall	Dynamic flow-through technique (chamber)	Terpenes and terpenoids	β-Pinene	7	% Relative content	[20]
Branches	Larch (Larix sibirica)	Measurements during fall	Dynamic flow-through technique (chamber)	Terpenes and terpenoids	α-Farnesene	1	% Relative content	[20]
Branches	Larch (Larix sibirica)	Measurements during fall	Dynamic flow-through technique (chamber)	Terpenes and terpenoids	Other monoterpenes	12	% Relative content	[20]
Branches	Larch (Larix sibirica)	Measurements during fall	Dynamic flow-through technique (chamber)	Terpenes and terpenoids	Other sesquiterpenes	2	% Relative content	[20]
Branches	Larch (Larix sibirica)	Measurements during fall	Dynamic flow-through technique (chamber)	Terpenes and terpenoids	β-Caryophyllene	Included in "other sesquiterpenes"	% Relative content	[20]
Branches	Larch (Larix sibirica)	Measurements during fall	Dynamic flow-through technique (chamber)	Terpenes and terpenoids	Longifolene	Included in "other sesquiterpenes"	% Relative content	[20]
Branches	Larch (Larix sibirica)	Measurements during fall	Dynamic flow-through technique (chamber)	Terpenes and terpenoids	β-Cubinene	Included in "other sesquiterpenes"	% Relative content	[20]
Branches	Larch (Larix sibirica)	Measurements during fall	Dynamic flow-through technique (chamber)	Terpenes and terpenoids	s-Cadinene	Included in "other sesquiterpenes"	% Relative content	[20]
Branches	Larch (Larix sibirica)	Measurements during fall	Dynamic flow-through technique (chamber)	Terpenes and terpenoids	α-Caryophyllene	Included in "other sesquiterpenes"	% Relative content	[20]
Branches	Larch (Larix sibirica)	Measurements during fall	Dynamic flow-through technique (chamber)	Terpenes and terpenoids	β-Bourbonene	Included in "other sesquiterpenes"	% Relative content	[20]
Branches	Larch (Larix sibirica)	Measurements during fall	Dynamic flow-through technique (chamber)	Terpenes and terpenoids	iso-Longifolene	Included in "other sesquiterpenes"	% Relative content	[20]
Branches	Larch (Larix sibirica)	Measurements during fall	Dynamic flow-through technique (chamber)	Terpenes and terpenoids	Isoprene	Included in "other monoterpenes"	% Relative content	[20]
Branches	Larch (Larix sibirica)	Measurements during fall	Dynamic flow-through technique (chamber)	Terpenes and terpenoids	Eucalyptol	Included in "other monoterpenes"	% Relative content	[20]
Branches	Larch (Larix sibirica)	Measurements during summer	Dynamic flow-through technique (chamber)	Terpenes and terpenoids	Sabinene	38	% Relative content	[20]
Branches	Larch (Larix sibirica)	Measurements during summer	Dynamic flow-through technique (chamber)	Terpenes and terpenoids	Δ3-Carene	16	% Relative content	[20]
Branches	Larch (Larix sibirica)	Measurements during summer	Dynamic flow-through technique (chamber)	Terpenes and terpenoids	α-Pinene	8	% Relative content	[20]
Branches	Larch (Larix sibirica)	Measurements during summer	Dynamic flow-through technique (chamber)	Terpenes and terpenoids	β-Pinene	9	% Relative content	[20]
Branches	Larch (Larix sibirica)	Measurements during summer	Dynamic flow-through technique (chamber)	Terpenes and terpenoids	α-Farnesene	10	% Relative content	[20]
Branches	Larch (Larix sibirica)	Measurements during summer	Dynamic flow-through technique (chamber)	Terpenes and terpenoids	Other monoterpenes	15	% Relative content	[20]
Branches	Larch (Larix sibirica)	Measurements during summer	Dynamic flow-through technique (chamber)	Terpenes and terpenoids	Limonene	Included in "other monoterpenes"	% Relative content	[20]
Branches	Larch (Larix sibirica)	Measurements during summer	Dynamic flow-through technique (chamber)	Terpenes and terpenoids	β-Phellandrene	Included in "other monoterpenes"	% Relative content	[20]
Branches	Larch (Larix sibirica)	Measurements during summer	Dynamic flow-through technique (chamber)	Terpenes and terpenoids	Terpinolene	Included in "other monoterpenes"	% Relative content	[20]
Branches	Larch (Larix sibirica)	Measurements during summer	Dynamic flow-through technique (chamber)	Terpenes and terpenoids	Tricyclene	Included in "other monoterpenes"	% Relative content	[20]
Branches	Larch (Larix sibirica)	Measurements during summer	Dynamic flow-through technique (chamber)	Terpenes and terpenoids	Camphene	Included in "other monoterpenes"	% Relative content	[20]
Branches	Larch (Larix sibirica)	Measurements during summer	Dynamic flow-through technique (chamber)	Terpenes and terpenoids	Linalool	Included in "other monoterpenes"	% Relative content	[20]
Branches	Larch (Larix sibirica)	Measurements during summer	Dynamic flow-through technique (chamber)	Terpenes and terpenoids	α-Phellandrene	Included in "other monoterpenes"	% Relative content	[20]
Branches	Larch (Larix sibirica)	Measurements during summer	Dynamic flow-through technique (chamber)	Terpenes and terpenoids	Other sesquiterpenes	2	% Relative content	[20]
Lumber	Larch (Larix decidua)		SPME-GC-MS	Terpenes and terpenoids	α-Pinene	Detection only	Detection only	[21]
Lumber	Larch (Larix decidua)		SPME-GC-MS	Terpenes and terpenoids	Isolimonene	Detection only	Detection only	[21]
Lumber	Larch (Larix decidua)		SPME-GC-MS	Terpenes and terpenoids	Camphene	Detection only	Detection only	[21]
Lumber	Larch (Larix decidua)		SPME-GC-MS	Terpenes and terpenoids	β-Pinene	Detection only	Detection only	[21]
Lumber	Larch (Larix decidua)		SPME-GC-MS	Terpenes and terpenoids	2-Carene	Detection only	Detection only	[21]
Lumber	Larch (Larix decidua)		SPME-GC-MS	Terpenes and terpenoids	4-Carene	Detection only	Detection only	[21]
Lumber	Larch (Larix decidua)		SPME-GC-MS	Terpenes and terpenoids	Ocimene	Detection only	Detection only	[21]
Lumber	Larch (Larix decidua)		SPME-GC-MS	Terpenes and terpenoids	o-Cymene	Detection only	Detection only	[21]
Lumber	Larch (Larix decidua)		SPME-GC-MS	Terpenes and terpenoids	Limonene	Detection only	Detection only	[21]
Lumber	Larch (Larix decidua)		SPME-GC-MS	Terpenes and terpenoids	α-Terpinene	Detection only	Detection only	[21]
Lumber	Larch (Larix decidua)		SPME-GC-MS	Terpenes and terpenoids	Carane	Detection only	Detection only	[21]
Lumber	Larch (Larix decidua)		SPME-GC-MS	Terpenes and terpenoids	α-Terpineol	Detection only	Detection only	[21]
Lumber	Larch (Larix decidua)		SPME-GC-MS	Terpenes and terpenoids	τ-Lonone	Detection only	Detection only	[21]
Lumber	Larch (Larix decidua)		SPME-GC-MS	Terpenes and terpenoids	α-Cubebene	Detection only	Detection only	[21]
Lumber	Larch (Larix decidua)		SPME-GC-MS	Terpenes and terpenoids	Ylangene	Detection only	Detection only	[21]
Lumber	Larch (Larix decidua)		SPME-GC-MS	Terpenes and terpenoids	Copaene	Detection only	Detection only	[21]
Lumber	Larch (Larix decidua)		SPME-GC-MS	Terpenes and terpenoids	Cedrene	Detection only	Detection only	[21]
Lumber	Larch (Larix decidua)		SPME-GC-MS	Terpenes and terpenoids	Coryophyllene	Detection only	Detection only	[21]
Lumber	Larch (Larix decidua)		SPME-GC-MS	Terpenes and terpenoids	τ-Elemene	Detection only	Detection only	[21]
Lumber	Larch (Larix decidua)		SPME-GC-MS	Terpenes and terpenoids	α-Caryophyllene	Detection only	Detection only	[21]
Lumber	Larch (Larix decidua)		SPME-GC-MS	Terpenes and terpenoids	Germacrene D	Detection only	Detection only	[21]
Lumber	Larch (Larix decidua)		SPME-GC-MS	Terpenes and terpenoids	τ-Muurolene	Detection only	Detection only	[21]
Lumber	Larch (Larix decidua)		SPME-GC-MS	Terpenes and terpenoids	Longifolene-(v4)	Detection only	Detection only	[21]
Lumber	Larch (Larix decidua)		SPME-GC-MS	Terpenes and terpenoids	τ-Cadinene	Detection only	Detection only	[21]
Lumber	Larch (Larix decidua)		SPME-GC-MS	Terpenes and terpenoids	Humulen	Detection only	Detection only	[21]
Lumber	Larch (Larix decidua)		SPME-GC-MS	Terpenes and terpenoids	Cadina-4.9-diene	Detection only	Detection only	[21]
Lumber	Larch (Larix decidua)		SPME-GC-MS	Terpenes and terpenoids	Isolongipholene, 9.10-dehydro-	Detection only	Detection only	[21]
Lumber	Larch (Larix decidua)		SPME-GC-MS	Terpenes and terpenoids	Neoisolongipholene, 8.9-dehydro-	Detection only	Detection only	[21]
Lumber	Larch (Larix decidua)		SPME-GC-MS	Terpenes and terpenoids	Germacrene	Detection only	Detection only	[21]
Lumber	Larch (Larix decidua)		SPME-GC-MS	Terpenes and terpenoids	Azulene	Detection only	Detection only	[21]
Lumber	Larch (Larix decidua)		SPME-GC-MS	Terpenes and terpenoids	Germacrene B	Detection only	Detection only	[21]
Lumber	Pink Meranti (Shorea spp.)		SPME-GC-MS	Terpenes and terpenoids	α-Pinene	Detection only	Detection only	[21]
Lumber	Pink Meranti (Shorea spp.)		SPME-GC-MS	Terpenes and terpenoids	α-Cubebene	Detection only	Detection only	[21]
Lumber	Pink Meranti (Shorea spp.)		SPME-GC-MS	Terpenes and terpenoids	Caryophyllene	Detection only	Detection only	[21]
Lumber	Pink Meranti (Shorea spp.)		SPME-GC-MS	Terpenes and terpenoids	α-Longipinene	Detection only	Detection only	[21]
Lumber	Pink Meranti (Shorea spp.)		SPME-GC-MS	Terpenes and terpenoids	Germacrene D	Detection only	Detection only	[21]
Lumber	Pink Meranti (Shorea spp.)		SPME-GC-MS	Terpenes and terpenoids	τ-Elemene	Detection only	Detection only	[21]
Lumber	Pink Meranti (Shorea spp.)		SPME-GC-MS	Terpenes and terpenoids	Cadina-4,9-diene	Detection only	Detection only	[21]
Lumber	Pink Meranti (Shorea spp.)		SPME-GC-MS	Terpenes and terpenoids	τ-Cadinene	Detection only	Detection only	[21]
Lumber	Pink Meranti (Shorea spp.)		SPME-GC-MS	Terpenes and terpenoids	Isolongipholene, 4.5.9.10-dehydro-	Detection only	Detection only	[21]
Lumber	Pink Meranti (Shorea spp.)		SPME-GC-MS	Terpenes and terpenoids	Neoisolongipholene, 8.9-dehydro	Detection only	Detection only	[21]
Lumber	Pink Meranti (Shorea spp.)		SPME-GC-MS	Terpenes and terpenoids	trans-Longipinocarveol	Detection only	Detection only	[21]
Lumber	Pink Meranti (Shorea spp.)		SPME-GC-MS	Terpenes and terpenoids	Longipinocarveol	Detection only	Detection only	[21]
Wood beams	Fir (Abies alba)	Heat treatment at 120 ℃ Age of beam: 1622	Hexane extraction and GC-MS	Terpenes and terpenoids	Camphene	0.0291 ± 0.002	mg kg -1	[22]
Wood beams	Fir (Abies alba)	Heat treatment at 120 ℃ Age of beam: 1622	Hexane extraction and GC-MS	Terpenes and terpenoids	Thymol	0.0440 ± 0.004	mg kg -1	[22]
Wood beams	Fir (Abies alba)	Heat treatment at 120 ℃ Age of beam: 1622	Hexane extraction and GC-MS	Terpenes and terpenoids	Borneol	0.1089 ± 0.001	mg kg -1	[22]
Wood beams	Fir (Abies alba)	Heat treatment at 120 ℃ Age of beam: 1622	Hexane extraction and GC-MS	Terpenes and terpenoids	α-Phellandrene	0.1141 ± 0.001	mg kg -1	[22]
Wood beams	Fir (Abies alba)	Heat treatment at 120 ℃ Age of beam: 1622	Hexane extraction and GC-MS	Terpenes and terpenoids	Limonene	0.1271 ± 0.003	mg kg -1	[22]
Wood beams	Fir (Abies alba)	Heat treatment at 120 ℃ Age of beam: 1622	Hexane extraction and GC-MS	Terpenes and terpenoids	Cymene	0.2737 ± 0.011	mg kg -1	[22]
Wood beams	Fir (Abies alba)	Heat treatment at 120 ℃ Age of beam: 1725	Hexane extraction and GC-MS	Terpenes and terpenoids	Limonene	0.2892 ± 0.006	mg kg -1	[22]
Wood beams	Fir (Abies alba)	Heat treatment at 120 ℃ Age of beam: 1725	Hexane extraction and GC-MS	Terpenes and terpenoids	Borneol	0.4629 ± 0.005	mg kg -1	[22]
Wood beams	Fir (Abies alba)	Heat treatment at 120 ℃ Age of beam: 1733	Hexane extraction and GC-MS	Terpenes and terpenoids	Limonene	0.3147 ± 0.007	mg kg -1	[22]
Wood beams	Fir (Abies alba)	Heat treatment at 120 ℃ Age of beam: 1733	Hexane extraction and GC-MS	Terpenes and terpenoids	Borneol	0.5499 ± 0.014	mg kg -1	[22]
Wood beams	Fir (Abies alba)	Heat treatment at 120 ℃ Age of beam: 1866	Hexane extraction and GC-MS	Terpenes and terpenoids	Limonene	0.3373 ± 0.006	mg kg -1	[22]
Wood beams	Fir (Abies alba)	Heat treatment at 120 ℃ Age of beam: 1866	Hexane extraction and GC-MS	Terpenes and terpenoids	Borneol	0.6303 ± 0.006	mg kg -1	[22]
Wood beams	Fir (Abies alba)	Heat treatment at 120 ℃ Age of beam: 1904	Hexane extraction and GC-MS	Terpenes and terpenoids	Camphene	0.0033 ± 0.0002	mg kg -1	[22]
Wood beams	Fir (Abies alba)	Heat treatment at 120 ℃ Age of beam: 1904	Hexane extraction and GC-MS	Terpenes and terpenoids	Thymol	0.0076 ± 0.0002	mg kg -1	[22]
Wood beams	Fir (Abies alba)	Heat treatment at 120 ℃ Age of beam: 1904	Hexane extraction and GC-MS	Terpenes and terpenoids	Cymene	0.0089 ± 0.0001	mg kg -1	[22]
Wood beams	Fir (Abies alba)	Heat treatment at 120 ℃ Age of beam: 1904	Hexane extraction and GC-MS	Terpenes and terpenoids	Fenchol	0.0102 ± 0.0002	mg kg -1	[22]
Wood beams	Fir (Abies alba)	Heat treatment at 120 ℃ Age of beam: 1904	Hexane extraction and GC-MS	Terpenes and terpenoids	Borneol	0.0103 ± 0.0004	mg kg -1	[22]
Wood beams	Fir (Abies alba)	Heat treatment at 120 ℃ Age of beam: 1904	Hexane extraction and GC-MS	Terpenes and terpenoids	Myrtenal	0.0116 ± 0.0004	mg kg -1	[22]
Wood beams	Fir (Abies alba)	Heat treatment at 120 ℃ Age of beam: 1904	Hexane extraction and GC-MS	Terpenes and terpenoids	β-Pinene	0.0198 ± 0.0009	mg kg -1	[22]
Wood beams	Fir (Abies alba)	Heat treatment at 120 ℃ Age of beam: 1904	Hexane extraction and GC-MS	Terpenes and terpenoids	Limonene	0.0353 ± 0.0008	mg kg -1	[22]
Wood beams	Fir (Abies alba)	Heat treatment at 120 ℃ Age of beam: 1904	Hexane extraction and GC-MS	Terpenes and terpenoids	α-Pinene	0.0547 ± 0.0007	mg kg -1	[22]
Wood beams	Fir (Abies alba)	Heat treatment at 120 ℃ Age of beam: 1904	Hexane extraction and GC-MS	Terpenes and terpenoids	α-Phellandrene	0.0826 ± 0.0006	mg kg -1	[22]
Wood beams	Fir (Abies alba)	Heat treatment at 120 ℃ Age of beam: 1904	Hexane extraction and GC-MS	Terpenes and terpenoids	Verbenone	0.2145 ± 0.0037	mg kg -1	[22]
Wood beams	Fir (Abies alba)	Heat treatment at 120 ℃ Age of beam: 2011	Hexane extraction and GC-MS	Terpenes and terpenoids	Camphene	0.0059 ± 0.0002	mg kg -1	[22]
Wood beams	Fir (Abies alba)	Heat treatment at 120 ℃ Age of beam: 2011	Hexane extraction and GC-MS	Terpenes and terpenoids	Fenchol	0.0077 ± 0.0001	mg kg -1	[22]
Wood beams	Fir (Abies alba)	Heat treatment at 120 ℃ Age of beam: 2011	Hexane extraction and GC-MS	Terpenes and terpenoids	Borneol	0.0163 ± 0.0002	mg kg -1	[22]
Wood beams	Fir (Abies alba)	Heat treatment at 120 ℃ Age of beam: 2011	Hexane extraction and GC-MS	Terpenes and terpenoids	Cymene	0.0252 ± 0.0009	mg kg -1	[22]
Wood beams	Fir (Abies alba)	Heat treatment at 120 ℃ Age of beam: 2011	Hexane extraction and GC-MS	Terpenes and terpenoids	Thymol	0.0399 ± 0.0022	mg kg -1	[22]
Wood beams	Fir (Abies alba)	Heat treatment at 120 ℃ Age of beam: 2011	Hexane extraction and GC-MS	Terpenes and terpenoids	Limonene	0.0413 ± 0.0004	mg kg -1	[22]
Wood beams	Fir (Abies alba)	Heat treatment at 120 ℃ Age of beam: 2011	Hexane extraction and GC-MS	Terpenes and terpenoids	Myrtenal	0.0459 ± 0.0009	mg kg -1	[22]
Wood beams	Fir (Abies alba)	Heat treatment at 120 ℃ Age of beam: 2011	Hexane extraction and GC-MS	Terpenes and terpenoids	β-Pinene	0.0672 ± 0.0013	mg kg -1	[22]
Wood beams	Fir (Abies alba)	Heat treatment at 120 ℃ Age of beam: 2011	Hexane extraction and GC-MS	Terpenes and terpenoids	α-Phellandrene	0.1687 ± 0.0034	mg kg -1	[22]
Wood beams	Fir (Abies alba)	Heat treatment at 120 ℃ Age of beam: 2011	Hexane extraction and GC-MS	Terpenes and terpenoids	α-Pinene	0.1746 ± 0.0033	mg kg -1	[22]
Wood beams	Fir (Abies alba)	Heat treatment at 120 ℃ Age of beam: 2011	Hexane extraction and GC-MS	Terpenes and terpenoids	Verbenone	0.4551 ± 0.0086	mg kg -1	[22]
Wood beams	Fir (Abies alba)	Heat treatment at 60 ℃ Age of beam: 1622	Hexane extraction and GC-MS	Terpenes and terpenoids	Camphene	0.0506 ± 0.003	mg kg -1	[22]
Wood beams	Fir (Abies alba)	Heat treatment at 60 ℃ Age of beam: 1622	Hexane extraction and GC-MS	Terpenes and terpenoids	α-Phellandrene	0.2766 ± 0.003	mg kg -1	[22]
Wood beams	Fir (Abies alba)	Heat treatment at 60 ℃ Age of beam: 1622	Hexane extraction and GC-MS	Terpenes and terpenoids	Cymene	0.2809 ± 0.015	mg kg -1	[22]
Wood beams	Fir (Abies alba)	Heat treatment at 60 ℃ Age of beam: 1622	Hexane extraction and GC-MS	Terpenes and terpenoids	Limonene	0.6276 ± 0.014	mg kg -1	[22]
Wood beams	Fir (Abies alba)	Heat treatment at 60 ℃ Age of beam: 1622	Hexane extraction and GC-MS	Terpenes and terpenoids	Borneol	0.8267 ± 0.012	mg kg -1	[22]
Wood beams	Fir (Abies alba)	Heat treatment at 60 ℃ Age of beam: 1725	Hexane extraction and GC-MS	Terpenes and terpenoids	Cymene	0.2492 ± 0.032	mg kg -1	[22]
Wood beams	Fir (Abies alba)	Heat treatment at 60 ℃ Age of beam: 1725	Hexane extraction and GC-MS	Terpenes and terpenoids	Verbenone	0.2620 ± 0.030	mg kg -1	[22]
Wood beams	Fir (Abies alba)	Heat treatment at 60 ℃ Age of beam: 1725	Hexane extraction and GC-MS	Terpenes and terpenoids	Limonene	0.5774 ± 0.005	mg kg -1	[22]
Wood beams	Fir (Abies alba)	Heat treatment at 60 ℃ Age of beam: 1725	Hexane extraction and GC-MS	Terpenes and terpenoids	Borneol	0.6107 ± 0.011	mg kg -1	[22]
Wood beams	Fir (Abies alba)	Heat treatment at 60 ℃ Age of beam: 1733	Hexane extraction and GC-MS	Terpenes and terpenoids	Verbenone	0.2965 ± 0.020	mg kg -1	[22]
Wood beams	Fir (Abies alba)	Heat treatment at 60 ℃ Age of beam: 1733	Hexane extraction and GC-MS	Terpenes and terpenoids	Cymene	0.3240 ± 0.028	mg kg -1	[22]
Wood beams	Fir (Abies alba)	Heat treatment at 60 ℃ Age of beam: 1733	Hexane extraction and GC-MS	Terpenes and terpenoids	α-Phellandrene	0.5243 ± 0.023	mg kg -1	[22]
Wood beams	Fir (Abies alba)	Heat treatment at 60 ℃ Age of beam: 1733	Hexane extraction and GC-MS	Terpenes and terpenoids	Borneol	0.6847 ± 0.011	mg kg -1	[22]
Wood beams	Fir (Abies alba)	Heat treatment at 60 ℃ Age of beam: 1733	Hexane extraction and GC-MS	Terpenes and terpenoids	α-Pinene	0.7200 ± 0.024	mg kg -1	[22]
Wood beams	Fir (Abies alba)	Heat treatment at 60 ℃ Age of beam: 1733	Hexane extraction and GC-MS	Terpenes and terpenoids	Limonene	0.8914 ± 0.055	mg kg -1	[22]
Wood beams	Fir (Abies alba)	Heat treatment at 60 ℃ Age of beam: 1866	Hexane extraction and GC-MS	Terpenes and terpenoids	Cymene	0.2441 ± 0.016	mg kg -1	[22]
Wood beams	Fir (Abies alba)	Heat treatment at 60 ℃ Age of beam: 1866	Hexane extraction and GC-MS	Terpenes and terpenoids	Camphene	0.3041 ± 0.011	mg kg -1	[22]
Wood beams	Fir (Abies alba)	Heat treatment at 60 ℃ Age of beam: 1866	Hexane extraction and GC-MS	Terpenes and terpenoids	Verbenone	0.3579 ± 0.020	mg kg -1	[22]
Wood beams	Fir (Abies alba)	Heat treatment at 60 ℃ Age of beam: 1866	Hexane extraction and GC-MS	Terpenes and terpenoids	Fenchol	0.3971 ± 0.013	mg kg -1	[22]
Wood beams	Fir (Abies alba)	Heat treatment at 60 ℃ Age of beam: 1866	Hexane extraction and GC-MS	Terpenes and terpenoids	β-Pinene	0.5163 ± 0.015	mg kg -1	[22]
Wood beams	Fir (Abies alba)	Heat treatment at 60 ℃ Age of beam: 1866	Hexane extraction and GC-MS	Terpenes and terpenoids	Limonene	1.0085 ± 0.017	mg kg -1	[22]
Wood beams	Fir (Abies alba)	Heat treatment at 60 ℃ Age of beam: 1866	Hexane extraction and GC-MS	Terpenes and terpenoids	Borneol	2.3443 ± 0.004	mg kg -1	[22]
Wood beams	Fir (Abies alba)	Heat treatment at 60 ℃ Age of beam: 1866	Hexane extraction and GC-MS	Terpenes and terpenoids	α-Phellandrene	2.4906 ± 0.018	mg kg -1	[22]
Wood beams	Fir (Abies alba)	Heat treatment at 60 ℃ Age of beam: 1904	Hexane extraction and GC-MS	Terpenes and terpenoids	Camphene	0.4841 ± 0.019	mg kg -1	[22]
Wood beams	Fir (Abies alba)	Heat treatment at 60 ℃ Age of beam: 1904	Hexane extraction and GC-MS	Terpenes and terpenoids	Borneol	0.8725 ± 0.05	mg kg -1	[22]
Wood beams	Fir (Abies alba)	Heat treatment at 60 ℃ Age of beam: 1904	Hexane extraction and GC-MS	Terpenes and terpenoids	β-Pinene	1.3008 ± 0.058	mg kg -1	[22]
Wood beams	Fir (Abies alba)	Heat treatment at 60 ℃ Age of beam: 1904	Hexane extraction and GC-MS	Terpenes and terpenoids	Fenchol	1.4752 ± 0.017	mg kg -1	[22]
Wood beams	Fir (Abies alba)	Heat treatment at 60 ℃ Age of beam: 1904	Hexane extraction and GC-MS	Terpenes and terpenoids	α-Phellandrene	24.7044 ± 0.139	mg kg -1	[22]
Wood beams	Fir (Abies alba)	Heat treatment at 60 ℃ Age of beam: 1904	Hexane extraction and GC-MS	Terpenes and terpenoids	α-Pinene	4.1916 ± 0.098	mg kg -1	[22]
Wood beams	Fir (Abies alba)	Heat treatment at 60 ℃ Age of beam: 1904	Hexane extraction and GC-MS	Terpenes and terpenoids	Thymol	0.6654 ± 0.014	mg kg -1	[22]
Wood beams	Fir (Abies alba)	Heat treatment at 60 ℃ Age of beam: 1904	Hexane extraction and GC-MS	Terpenes and terpenoids	Myrtenal	1.2818 ± 0.020	mg kg -1	[22]
Wood beams	Fir (Abies alba)	Heat treatment at 60 ℃ Age of beam: 1904	Hexane extraction and GC-MS	Terpenes and terpenoids	Cymene	1.3113 ± 0.080	mg kg -1	[22]
Wood beams	Fir (Abies alba)	Heat treatment at 60 ℃ Age of beam: 1904	Hexane extraction and GC-MS	Terpenes and terpenoids	Limonene	4.8605 ± 0.11	mg kg -1	[22]
Wood beams	Fir (Abies alba)	Heat treatment at 60 ℃ Age of beam: 1904	Hexane extraction and GC-MS	Terpenes and terpenoids	Verbenone	8.4572 ± 0.166	mg kg -1	[22]
Wood beams	Fir (Abies alba)	Heat treatment at 60 ℃ Age of beam: 2011	Hexane extraction and GC-MS	Terpenes and terpenoids	Thymol	0.5609 ± 0.007	mg kg -1	[22]
Wood beams	Fir (Abies alba)	Heat treatment at 60 ℃ Age of beam: 2011	Hexane extraction and GC-MS	Terpenes and terpenoids	Borneol	0.7227 ± 0.003	mg kg -1	[22]
Wood beams	Fir (Abies alba)	Heat treatment at 60 ℃ Age of beam: 2011	Hexane extraction and GC-MS	Terpenes and terpenoids	Camphene	0.8930 ± 0.012	mg kg -1	[22]
Wood beams	Fir (Abies alba)	Heat treatment at 60 ℃ Age of beam: 2011	Hexane extraction and GC-MS	Terpenes and terpenoids	Fenchol	0.9597 ± 0.008	mg kg -1	[22]
Wood beams	Fir (Abies alba)	Heat treatment at 60 ℃ Age of beam: 2011	Hexane extraction and GC-MS	Terpenes and terpenoids	Myrtenal	1.2658 ± 0.024	mg kg -1	[22]
Wood beams	Fir (Abies alba)	Heat treatment at 60 ℃ Age of beam: 2011	Hexane extraction and GC-MS	Terpenes and terpenoids	Limonene	3.0267 ± 0.056	mg kg -1	[22]
Wood beams	Fir (Abies alba)	Heat treatment at 60 ℃ Age of beam: 2011	Hexane extraction and GC-MS	Terpenes and terpenoids	Verbenone	3.1520 ± 0.086	mg kg -1	[22]
Wood beams	Fir (Abies alba)	Heat treatment at 60 ℃ Age of beam: 2011	Hexane extraction and GC-MS	Terpenes and terpenoids	Cymene	3.3447 ± 0.009	mg kg -1	[22]
Wood beams	Fir (Abies alba)	Heat treatment at 60 ℃ Age of beam: 2011	Hexane extraction and GC-MS	Terpenes and terpenoids	β-Pinene	3.8669 ± 0.028	mg kg -1	[22]
Wood beams	Fir (Abies alba)	Heat treatment at 60 ℃ Age of beam: 2011	Hexane extraction and GC-MS	Terpenes and terpenoids	α-Phellandrene	43.5522 ± 0.035	mg kg -1	[22]
Wood beams	Fir (Abies alba)	Heat treatment at 60 ℃ Age of beam: 2011	Hexane extraction and GC-MS	Terpenes and terpenoids	α-Pinene	8.4603 ± 0.026	mg kg -1	[22]
Wood beams	Fir (Abies alba)	Untreated Age of beam: 1622	Hexane extraction and GC-MS	Terpenes and terpenoids	β-Pinene	0.2759 ± 0.015	mg kg -1	[22]
Wood beams	Fir (Abies alba)	Untreated Age of beam: 1622	Hexane extraction and GC-MS	Terpenes and terpenoids	α-Phellandrene	0.2989 ± 0.023	mg kg -1	[22]
Wood beams	Fir (Abies alba)	Untreated Age of beam: 1622	Hexane extraction and GC-MS	Terpenes and terpenoids	Verbenone	0.4081 ± 0.010	mg kg -1	[22]
Wood beams	Fir (Abies alba)	Untreated Age of beam: 1622	Hexane extraction and GC-MS	Terpenes and terpenoids	Myrtenal	0.5330 ± 0.013	mg kg -1	[22]
Wood beams	Fir (Abies alba)	Untreated Age of beam: 1622	Hexane extraction and GC-MS	Terpenes and terpenoids	α-Pinene	0.5591 ± 0.011	mg kg -1	[22]
Wood beams	Fir (Abies alba)	Untreated Age of beam: 1622	Hexane extraction and GC-MS	Terpenes and terpenoids	Limonene	1.0155 ± 0.026	mg kg -1	[22]
Wood beams	Fir (Abies alba)	Untreated Age of beam: 1725	Hexane extraction and GC-MS	Terpenes and terpenoids	Thymol	0.2284 ± 0.002	mg kg -1	[22]
Wood beams	Fir (Abies alba)	Untreated Age of beam: 1725	Hexane extraction and GC-MS	Terpenes and terpenoids	β-Pinene	0.2989 ± 0.004	mg kg -1	[22]
Wood beams	Fir (Abies alba)	Untreated Age of beam: 1725	Hexane extraction and GC-MS	Terpenes and terpenoids	α-Phellandrene	0.3795 ± 0.011	mg kg -1	[22]
Wood beams	Fir (Abies alba)	Untreated Age of beam: 1725	Hexane extraction and GC-MS	Terpenes and terpenoids	Verbenone	0.4279 ± 0.014	mg kg -1	[22]
Wood beams	Fir (Abies alba)	Untreated Age of beam: 1725	Hexane extraction and GC-MS	Terpenes and terpenoids	Cymene	0.6989 ± 0.013	mg kg -1	[22]
Wood beams	Fir (Abies alba)	Untreated Age of beam: 1725	Hexane extraction and GC-MS	Terpenes and terpenoids	Myrtenal	0.8778 ± 0,005	mg kg -1	[22]
Wood beams	Fir (Abies alba)	Untreated Age of beam: 1725	Hexane extraction and GC-MS	Terpenes and terpenoids	α-Pinene	0.9940 ± 0.020	mg kg -1	[22]
Wood beams	Fir (Abies alba)	Untreated Age of beam: 1725	Hexane extraction and GC-MS	Terpenes and terpenoids	Limonene	2.0284 ± 0.015	mg kg -1	[22]
Wood beams	Fir (Abies alba)	Untreated Age of beam: 1733	Hexane extraction and GC-MS	Terpenes and terpenoids	α-Phellandrene	0.2715 ± 0.014	mg kg -1	[22]
Wood beams	Fir (Abies alba)	Untreated Age of beam: 1733	Hexane extraction and GC-MS	Terpenes and terpenoids	Myrtenal	0.5144 ± 0.013	mg kg -1	[22]
Wood beams	Fir (Abies alba)	Untreated Age of beam: 1733	Hexane extraction and GC-MS	Terpenes and terpenoids	β-Pinene	0.5565 ± 0.012	mg kg -1	[22]
Wood beams	Fir (Abies alba)	Untreated Age of beam: 1733	Hexane extraction and GC-MS	Terpenes and terpenoids	Limonene	1.1708 ± 0.008	mg kg -1	[22]
Wood beams	Fir (Abies alba)	Untreated Age of beam: 1733	Hexane extraction and GC-MS	Terpenes and terpenoids	α-Pinene	5.5471 ± 0.017	mg kg -1	[22]
Wood beams	Fir (Abies alba)	Untreated Age of beam: 1866	Hexane extraction and GC-MS	Terpenes and terpenoids	β-Pinene	0.1918 ± 0.003	mg kg -1	[22]
Wood beams	Fir (Abies alba)	Untreated Age of beam: 1866	Hexane extraction and GC-MS	Terpenes and terpenoids	Camphene	0.3871 ± 0.004	mg kg -1	[22]
Wood beams	Fir (Abies alba)	Untreated Age of beam: 1866	Hexane extraction and GC-MS	Terpenes and terpenoids	Thymol	0.5200 ± 0.014	mg kg -1	[22]
Wood beams	Fir (Abies alba)	Untreated Age of beam: 1866	Hexane extraction and GC-MS	Terpenes and terpenoids	Verbenone	0.7923 ± 0.019	mg kg -1	[22]
Wood beams	Fir (Abies alba)	Untreated Age of beam: 1866	Hexane extraction and GC-MS	Terpenes and terpenoids	Limonene	1.0672 ± 0.013	mg kg -1	[22]
Wood beams	Fir (Abies alba)	Untreated Age of beam: 1866	Hexane extraction and GC-MS	Terpenes and terpenoids	Myrtenal	1.2875 ± 0.004	mg kg -1	[22]
Wood beams	Fir (Abies alba)	Untreated Age of beam: 1866	Hexane extraction and GC-MS	Terpenes and terpenoids	α-Pinene	4.3292 ± 0.026	mg kg -1	[22]
Wood beams	Fir (Abies alba)	Untreated Age of beam: 1904	Hexane extraction and GC-MS	Terpenes and terpenoids	β-Pinene	0.5448 ± 0.025	mg kg -1	[22]
Wood beams	Fir (Abies alba)	Untreated Age of beam: 1904	Hexane extraction and GC-MS	Terpenes and terpenoids	Fenchol	0.5582 ± 0.007	mg kg -1	[22]
Wood beams	Fir (Abies alba)	Untreated Age of beam: 1904	Hexane extraction and GC-MS	Terpenes and terpenoids	Borneol	1.0892 ± 0.017	mg kg -1	[22]
Wood beams	Fir (Abies alba)	Untreated Age of beam: 1904	Hexane extraction and GC-MS	Terpenes and terpenoids	Thymol	1.2312 ± 0.011	mg kg -1	[22]
Wood beams	Fir (Abies alba)	Untreated Age of beam: 1904	Hexane extraction and GC-MS	Terpenes and terpenoids	α-Phellandrene	1.4577 ± 0.029	mg kg -1	[22]
Wood beams	Fir (Abies alba)	Untreated Age of beam: 1904	Hexane extraction and GC-MS	Terpenes and terpenoids	Limonene	1.5015 ± 0.021	mg kg -1	[22]
Wood beams	Fir (Abies alba)	Untreated Age of beam: 1904	Hexane extraction and GC-MS	Terpenes and terpenoids	Cymene	2.0209 ± 0.03	mg kg -1	[22]
Wood beams	Fir (Abies alba)	Untreated Age of beam: 1904	Hexane extraction and GC-MS	Terpenes and terpenoids	α-Pinene	34.8298 ± 0.008	mg kg -1	[22]
Wood beams	Fir (Abies alba)	Untreated Age of beam: 1904	Hexane extraction and GC-MS	Terpenes and terpenoids	Camphene	5.0133 ± 0.042	mg kg -1	[22]
Wood beams	Fir (Abies alba)	Untreated Age of beam: 1904	Hexane extraction and GC-MS	Terpenes and terpenoids	Myrtenal	5.1788 ± 0.02	mg kg -1	[22]
Wood beams	Fir (Abies alba)	Untreated Age of beam: 1904	Hexane extraction and GC-MS	Terpenes and terpenoids	Verbenone	5.2141 ± 0.138	mg kg -1	[22]
Wood beams	Fir (Abies alba)	Untreated Age of beam: 2011	Hexane extraction and GC-MS	Terpenes and terpenoids	α-Phellandrene	1.6450 ± 0.041	mg kg -1	[22]
Wood beams	Fir (Abies alba)	Untreated Age of beam: 2011	Hexane extraction and GC-MS	Terpenes and terpenoids	α-Pinene	115.4721 ± 1.095	mg kg -1	[22]
Wood beams	Fir (Abies alba)	Untreated Age of beam: 2011	Hexane extraction and GC-MS	Terpenes and terpenoids	Camphene	12.3156 ± 0.297	mg kg -1	[22]
Wood beams	Fir (Abies alba)	Untreated Age of beam: 2011	Hexane extraction and GC-MS	Terpenes and terpenoids	Fenchol	2.3811 ± 0.172	mg kg -1	[22]
Wood beams	Fir (Abies alba)	Untreated Age of beam: 2011	Hexane extraction and GC-MS	Terpenes and terpenoids	β-Pinene	20.9857 ± 0.087	mg kg -1	[22]
Wood beams	Fir (Abies alba)	Untreated Age of beam: 2011	Hexane extraction and GC-MS	Terpenes and terpenoids	Borneol	3.3375 ± 0.079	mg kg -1	[22]
Wood beams	Fir (Abies alba)	Untreated Age of beam: 2011	Hexane extraction and GC-MS	Terpenes and terpenoids	Thymol	4.3070 ± 0.127	mg kg -1	[22]
Wood beams	Fir (Abies alba)	Untreated Age of beam: 2011	Hexane extraction and GC-MS	Terpenes and terpenoids	Myrtenal	6.1012 ± 0.214	mg kg -1	[22]
Wood beams	Fir (Abies alba)	Untreated Age of beam: 2011	Hexane extraction and GC-MS	Terpenes and terpenoids	Cymene	6.1589 ± 0.047	mg kg -1	[22]
Wood beams	Fir (Abies alba)	Untreated Age of beam: 2011	Hexane extraction and GC-MS	Terpenes and terpenoids	Limonene	6.1684 ± 0.120	mg kg -1	[22]
Wood beams	Fir (Abies alba)	Untreated Age of beam: 2011	Hexane extraction and GC-MS	Terpenes and terpenoids	Verbenone	7.6208 ± 0.134	mg kg -1	[22]
Parquet blocks	Ash (Franxinus excelsior)		FLEC-Tenax	Aldehydes, carboxylic acids, and ketones	Acetic acid	Undisclosed	Undisclosed	[23]
Parquet blocks	Ash (Franxinus excelsior)		HS-GC-MS	Aldehydes, carboxylic acids, and ketones	Acetaldehyde	Undisclosed	Undisclosed	[23]
Parquet blocks	Ash (Franxinus excelsior)		HS-GC-MS	Aldehydes, carboxylic acids, and ketones	Acetic acid	Undisclosed	Undisclosed	[23]
Parquet blocks	Ash (Franxinus excelsior)		HS-GC-MS	Others	Methanol	Undisclosed	Undisclosed	[23]
Parquet blocks	Ash (Franxinus excelsior)		HS-GC-MS	Others	2-Pentylfuran	Undisclosed	Undisclosed	[23]
Parquet blocks	Beech (Fagus sylvatica)		FLEC-Tenax	Aldehydes, carboxylic acids, and ketones	Acetic acid	Undisclosed	Undisclosed	[23]
Parquet blocks	Beech (Fagus sylvatica)		FLEC-Tenax	Aldehydes, carboxylic acids, and ketones	Hexanal	Undisclosed	Undisclosed	[23]
Parquet blocks	Beech (Fagus sylvatica)		HS-GC-MS	Aldehydes, carboxylic acids, and ketones	Hexanal	Undisclosed	Undisclosed	[23]
Parquet blocks	Beech (Fagus sylvatica)		HS-GC-MS	Others	2-Pentylfuran	Undisclosed	Undisclosed	[23]
Parquet blocks	Beech (Fagus sylvatica)		HS-GC-MS	Others	Methanol	Undisclosed	Undisclosed	[23]
Parquet blocks	Beech (Fagus sylvatica)		HS-GC-MS	Aldehydes, carboxylic acids, and ketones	Acetone	Undisclosed	Undisclosed	[23]
Parquet blocks	Birch (Betula pubescens)		FLEC-Tenax	Aldehydes, carboxylic acids, and ketones	Acetone	Undisclosed	Undisclosed	[23]
Parquet blocks	Birch (Betula pubescens)		FLEC-Tenax	Aldehydes, carboxylic acids, and ketones	Hexanal	Undisclosed	Undisclosed	[23]
Parquet blocks	Birch (Betula pubescens)		FLEC-Tenax	Aldehydes, carboxylic acids, and ketones	Acetic acid	Undisclosed	Undisclosed	[23]
Parquet blocks	Birch (Betula pubescens)		HS-GC-MS	Aldehydes, carboxylic acids, and ketones	Hexanal	Undisclosed	Undisclosed	[23]
Parquet blocks	Birch (Betula pubescens)		HS-GC-MS	Aldehydes, carboxylic acids, and ketones	Pentanal	Undisclosed	Undisclosed	[23]
Parquet blocks	Birch (Betula pubescens)		HS-GC-MS	Aldehydes, carboxylic acids, and ketones	Acetone	Undisclosed	Undisclosed	[23]
Parquet blocks	Birch (Betula pubescens)		HS-GC-MS	Others	2-Pentylfuran	Undisclosed	Undisclosed	[23]
Parquet blocks	Birch (Betula pubescens)		HS-GC-MS	Others	Methanol	Undisclosed	Undisclosed	[23]
Parquet blocks	Cherry (Prunus serotina)		FLEC-Tenax	Aldehydes, carboxylic acids, and ketones	Acetic acid	Undisclosed	Undisclosed	[23]
Parquet blocks	Cherry (Prunus serotina)		HS-GC-MS	Others	2-Pentylfuran	Undisclosed	Undisclosed	[23]
Parquet blocks	Cherry (Prunus serotina)		HS-GC-MS	Aldehydes, carboxylic acids, and ketones	Acetic acid	Undisclosed	Undisclosed	[23]
Parquet blocks	Cherry (Prunus serotina)		HS-GC-MS	Others	Methanol	Undisclosed	Undisclosed	[23]
Parquet blocks	Cherry (Prunus serotina)		HS-GC-MS	Aldehydes, carboxylic acids, and ketones	Hexanal	Undisclosed	Undisclosed	[23]
Parquet blocks	Maple (Acer saccharum)		FLEC-Tenax	Aldehydes, carboxylic acids, and ketones	Acetic acid	Undisclosed	Undisclosed	[23]
Parquet blocks	Maple (Acer saccharum)		HS-GC-MS	Others	Methanol	Undisclosed	Undisclosed	[23]
Parquet blocks	Maple (Acer saccharum)		HS-GC-MS	Others	2-Pentylfuran	Undisclosed	Undisclosed	[23]
Parquet blocks	Maple (Acer saccharum)		HS-GC-MS	Aldehydes, carboxylic acids, and ketones	Hexanal	Undisclosed	Undisclosed	[23]
Parquet blocks	Oak (Quercus robur)		FLEC-Tenax	Aldehydes, carboxylic acids, and ketones	Acetic acid	Undisclosed	Undisclosed	[23]
Parquet blocks	Oak (Quercus robur)		HS-GC-MS	Others	Methanol	Undisclosed	Undisclosed	[23]
Parquet blocks	Oak (Quercus robur)		HS-GC-MS	Others	2-Pentylfuran	Undisclosed	Undisclosed	[23]
Parquet blocks	Oak (Quercus robur)		HS-GC-MS	Aldehydes, carboxylic acids, and ketones	Hexanal	Undisclosed	Undisclosed	[23]
Parquet blocks	Oak (Quercus robur)		HS-GC-MS	Aldehydes, carboxylic acids, and ketones	Acetic acid	Undisclosed	Undisclosed	[23]
Plank	Pine (Pinus sylvestris)		FLEC-Tenax	Terpenes and terpenoids	α-Pinene	Undisclosed	Undisclosed	[23]
Plank	Pine (Pinus sylvestris)		FLEC-Tenax	Terpenes and terpenoids	Δ3-Carene	Undisclosed	Undisclosed	[23]
Plank	Pine (Pinus sylvestris)		FLEC-Tenax	Terpenes and terpenoids	β-Pinene	Undisclosed	Undisclosed	[23]
Plank	Pine (Pinus sylvestris)		FLEC-Tenax	Aldehydes, carboxylic acids, and ketones	Acetone	Undisclosed	Undisclosed	[23]
Plank	Pine (Pinus sylvestris)		FLEC-Tenax	Terpenes and terpenoids	Limonene	Undisclosed	Undisclosed	[23]
Plank	Pine (Pinus sylvestris)		FLEC-Tenax	Aldehydes, carboxylic acids, and ketones	Hexanal	Undisclosed	Undisclosed	[23]
Plank	Pine (Pinus sylvestris)		HS-GC-MS	Terpenes and terpenoids	α-Pinene	Undisclosed	Undisclosed	[23]
Plank	Pine (Pinus sylvestris)		HS-GC-MS	Terpenes and terpenoids	Δ3-Carene	Undisclosed	Undisclosed	[23]
Plank	Pine (Pinus sylvestris)		HS-GC-MS	Aldehydes, carboxylic acids, and ketones	Hexanal	Undisclosed	Undisclosed	[23]
Parquet blocks	Rubberwood (Hevea brasiliensis)		FLEC-Tenax	Aldehydes, carboxylic acids, and ketones	Acetic acid	Undisclosed	Undisclosed	[23]
Parquet blocks	Rubberwood (Hevea brasiliensis)		HS-GC-MS	Aldehydes, carboxylic acids, and ketones	Acetic acid	Undisclosed	Undisclosed	[23]
Parquet blocks	Rubberwood (Hevea brasiliensis)		HS-GC-MS	Others	2-Pentylfuran	Undisclosed	Undisclosed	[23]
Parquet blocks	Rubberwood (Hevea brasiliensis)		HS-GC-MS	Others	2-Propylfuran	Undisclosed	Undisclosed	[23]
Plank	Spruce (Picea abies)		FLEC-Tenax	Terpenes and terpenoids	α-Pinene	Undisclosed	Undisclosed	[23]
Plank	Spruce (Picea abies)		FLEC-Tenax	Aldehydes, carboxylic acids, and ketones	Hexanal	Undisclosed	Undisclosed	[23]
Plank	Spruce (Picea abies)		FLEC-Tenax	Aldehydes, carboxylic acids, and ketones	Acetone	Undisclosed	Undisclosed	[23]
Plank	Spruce (Picea abies)		FLEC-Tenax	Terpenes and terpenoids	Limonene	Undisclosed	Undisclosed	[23]
Plank	Spruce (Picea abies)		HS-GC-MS	Terpenes and terpenoids	α-Pinene	Undisclosed	Undisclosed	[23]
Plank	Spruce (Picea abies)		HS-GC-MS	Aldehydes, carboxylic acids, and ketones	Hexanal	Undisclosed	Undisclosed	[23]
Parquet blocks	Ash (Franxinus excelsior)		FLEC-IC	Aldehydes, carboxylic acids, and ketones	Acetic acid	370	µg m-2 h-1	[23]
Parquet blocks	Beech (Fagus sylvatica)		FLEC-IC	Aldehydes, carboxylic acids, and ketones	Acetic acid	250	µg m-2 h-1	[23]
Parquet blocks	Birch (Betula pubescens)		FLEC-IC	Aldehydes, carboxylic acids, and ketones	Acetic acid	<10	µg m-2 h-1	[23]
Parquet blocks	Cherry (Prunus serotina)		FLEC-IC	Aldehydes, carboxylic acids, and ketones	Acetic acid	2000	µg m-2 h-1	[23]
Parquet blocks	Maple (Acer saccharum)		FLEC-IC	Aldehydes, carboxylic acids, and ketones	Acetic acid	270	µg m-2 h-1	[23]
Parquet blocks	Oak (Quercus robur)		FLEC-IC	Aldehydes, carboxylic acids, and ketones	Acetic acid	2800	µg m-2 h-1	[23]
Plank	Pine (Pinus sylvestris)		FLEC-IC	Aldehydes, carboxylic acids, and ketones	Acetic acid	120	µg m-2 h-1	[23]
Parquet blocks	Rubberwood (Hevea brasiliensis)		FLEC-IC	Aldehydes, carboxylic acids, and ketones	Acetic acid	640	µg m-2 h-1	[23]
Plank	Spruce (Picea abies)		FLEC-IC	Aldehydes, carboxylic acids, and ketones	Acetic acid	190	µg m-2 h-1	[23]
Solid wood	Ash		HPLC, GC and Photometry (acetylacetone)	Aldehydes, carboxylic acids, and ketones	Formaldehyde	Undisclosed	µg m-2 h-1	[24]
Solid wood	Ash		HPLC, GC and Photometry (acetylacetone)	Aldehydes, carboxylic acids, and ketones	Acetaldehyde	Undisclosed	µg m-2 h-1	[24]
Solid wood	Ash		HPLC, GC and Photometry (acetylacetone)	Aldehydes, carboxylic acids, and ketones	Propanal	Undisclosed	µg m-2 h-1	[24]
Solid wood	Ash		HPLC, GC and Photometry (acetylacetone)	Aldehydes, carboxylic acids, and ketones	Butanal	Undisclosed	µg m-2 h-1	[24]
Solid wood	Ash		HPLC, GC and Photometry (acetylacetone)	Aldehydes, carboxylic acids, and ketones	Hexanal	Undisclosed	µg m-2 h-1	[24]
Solid wood	Beech		HPLC, GC and Photometry (acetylacetone)	Aldehydes, carboxylic acids, and ketones	Formaldehyde	Undisclosed	µg m-2 h-1	[24]
Solid wood	Beech		HPLC, GC and Photometry (acetylacetone)	Aldehydes, carboxylic acids, and ketones	Acetaldehyde	Undisclosed	µg m-2 h-1	[24]
Solid wood	Beech		HPLC, GC and Photometry (acetylacetone)	Aldehydes, carboxylic acids, and ketones	Propanal	Undisclosed	µg m-2 h-1	[24]
Solid wood	Beech		HPLC, GC and Photometry (acetylacetone)	Aldehydes, carboxylic acids, and ketones	Butanal	Undisclosed	µg m-2 h-1	[24]
Solid wood	Beech		HPLC, GC and Photometry (acetylacetone)	Aldehydes, carboxylic acids, and ketones	Pentanal	Undisclosed	µg m-2 h-1	[24]
Solid wood	Beech		HPLC, GC and Photometry (acetylacetone)	Aldehydes, carboxylic acids, and ketones	Hexanal	Undisclosed	µg m-2 h-1	[24]
Solid wood	Oak		HPLC, GC and Photometry (acetylacetone)	Aldehydes, carboxylic acids, and ketones	Formaldehyde	Undisclosed	µg m-2 h-1	[24]
Solid wood	Oak		HPLC, GC and Photometry (acetylacetone)	Aldehydes, carboxylic acids, and ketones	Acetaldehyde	Undisclosed	µg m-2 h-1	[24]
Solid wood	Oak		HPLC, GC and Photometry (acetylacetone)	Aldehydes, carboxylic acids, and ketones	Propanal	Undisclosed	µg m-2 h-1	[24]
Solid wood	Oak		HPLC, GC and Photometry (acetylacetone)	Aldehydes, carboxylic acids, and ketones	Butanal	Undisclosed	µg m-2 h-1	[24]
Solid wood	Oak		HPLC, GC and Photometry (acetylacetone)	Aldehydes, carboxylic acids, and ketones	Hexanal	Undisclosed	µg m-2 h-1	[24]
Heartwood	Pine	Sample from South Sweeden	HPLC, GC and Photometry (acetylacetone)	Aldehydes, carboxylic acids, and ketones	Acetaldehyde	Undisclosed	µg m-2 h-1	[24]
Heartwood	Pine	Sample from South Sweeden	HPLC, GC and Photometry (acetylacetone)	Aldehydes, carboxylic acids, and ketones	Pentanal	Undisclosed	µg m-2 h-1	[24]
Heartwood	Pine	Sample from South Sweeden	HPLC, GC and Photometry (acetylacetone)	Aldehydes, carboxylic acids, and ketones	Hexanal	Undisclosed	µg m-2 h-1	[24]
Heartwood	Pine	Sample from North Finland	HPLC, GC and Photometry (acetylacetone)	Aldehydes, carboxylic acids, and ketones	Acetaldehyde	Undisclosed	µg m-2 h-1	[24]
Heartwood	Pine	Sample from North Finland	HPLC, GC and Photometry (acetylacetone)	Aldehydes, carboxylic acids, and ketones	Pentanal	Undisclosed	µg m-2 h-1	[24]
Heartwood	Pine	Sample from North Finland	HPLC, GC and Photometry (acetylacetone)	Aldehydes, carboxylic acids, and ketones	Hexanal	Undisclosed	µg m-2 h-1	[24]
Heartwood	Pine	Sample from South Sweeden	HPLC, GC and Photometry (acetylacetone)	Terpenes and terpenoids	α-Pinene	Undisclosed	µg m-2 h-1	[24]
Heartwood	Pine	Sample from South Sweeden	HPLC, GC and Photometry (acetylacetone)	Terpenes and terpenoids	Δ3-Carene	Undisclosed	µg m-2 h-1	[24]
Heartwood	Pine	Sample from North Finland	HPLC, GC and Photometry (acetylacetone)	Terpenes and terpenoids	α-Pinene	Undisclosed	µg m-2 h-1	[24]
Heartwood	Pine	Sample from North Finland	HPLC, GC and Photometry (acetylacetone)	Terpenes and terpenoids	Δ3-Carene	Undisclosed	µg m-2 h-1	[24]
Sapwood	Pine	Sample from South Sweeden	HPLC, GC and Photometry (acetylacetone)	Aldehydes, carboxylic acids, and ketones	Acetaldehyde	Undisclosed	µg m-2 h-1	[24]
Sapwood	Pine	Sample from South Sweeden	HPLC, GC and Photometry (acetylacetone)	Aldehydes, carboxylic acids, and ketones	Propanal	Undisclosed	µg m-2 h-1	[24]
Sapwood	Pine	Sample from South Sweeden	HPLC, GC and Photometry (acetylacetone)	Aldehydes, carboxylic acids, and ketones	Pentanal	Undisclosed	µg m-2 h-1	[24]
Sapwood	Pine	Sample from South Sweeden	HPLC, GC and Photometry (acetylacetone)	Aldehydes, carboxylic acids, and ketones	Hexanal	Undisclosed	µg m-2 h-1	[24]
Sapwood	Pine	Sample from North Finland	HPLC, GC and Photometry (acetylacetone)	Aldehydes, carboxylic acids, and ketones	Acetaldehyde	Undisclosed	µg m-2 h-1	[24]
Sapwood	Pine	Sample from North Finland	HPLC, GC and Photometry (acetylacetone)	Aldehydes, carboxylic acids, and ketones	Propanal	Undisclosed	µg m-2 h-1	[24]
Sapwood	Pine	Sample from North Finland	HPLC, GC and Photometry (acetylacetone)	Aldehydes, carboxylic acids, and ketones	Hexanal	Undisclosed	µg m-2 h-1	[24]
Sapwood	Pine	Sample from South Sweeden	HPLC, GC and Photometry (acetylacetone)	Terpenes and terpenoids	α-Pinene	Undisclosed	µg m-2 h-1	[24]
Sapwood	Pine	Sample from South Sweeden	HPLC, GC and Photometry (acetylacetone)	Terpenes and terpenoids	Δ3-Carene	Undisclosed	µg m-2 h-1	[24]
Sapwood	Pine	Sample from North Finland	HPLC, GC and Photometry (acetylacetone)	Terpenes and terpenoids	α-Pinene	Undisclosed	µg m-2 h-1	[24]
Sapwood	Pine	Sample from North Finland	HPLC, GC and Photometry (acetylacetone)	Terpenes and terpenoids	Δ3-Carene	Undisclosed	µg m-2 h-1	[24]
Solid wood	Spruce		HPLC, GC and Photometry (acetylacetone)	Aldehydes, carboxylic acids, and ketones	Acetaldehyde	Undisclosed	µg m-2 h-1	[24]
Solid wood	Spruce		HPLC, GC and Photometry (acetylacetone)	Aldehydes, carboxylic acids, and ketones	Hexanal	Undisclosed	µg m-2 h-1	[24]
Blocks	Pine (Pinus sylvestris)	Air dried Sample from Padasjoki	GC-MS and Tenax	Terpenes and terpenoids	α-Pinene	40.48	% Relative content	[25]
Blocks	Pine (Pinus sylvestris)	Air dried Sample from Padasjoki	GC-MS and Tenax	Terpenes and terpenoids	Δ3-Carene	26.99	% Relative content	[25]
Blocks	Pine (Pinus sylvestris)	Air dried Sample from Padasjoki	GC-MS and Tenax	Terpenes and terpenoids	β-Pinene + Myrcene	2.81	% Relative content	[25]
Blocks	Pine (Pinus sylvestris)	Air dried Sample from Padasjoki	GC-MS and Tenax	Terpenes and terpenoids	α-Terpinolene	1.84	% Relative content	[25]
Blocks	Pine (Pinus sylvestris)	Air dried Sample from Padasjoki	GC-MS and Tenax	Terpenes and terpenoids	Limonene	1.69	% Relative content	[25]
Blocks	Pine (Pinus sylvestris)	Air dried Sample from Padasjoki	GC-MS and Tenax	Terpenes and terpenoids	Sabinene	0.96	% Relative content	[25]
Blocks	Pine (Pinus sylvestris)	Air dried Sample from Padasjoki	GC-MS and Tenax	Terpenes and terpenoids	β-Phellandrene	0.85	% Relative content	[25]
Blocks	Pine (Pinus sylvestris)	Air dried Sample from Padasjoki	GC-MS and Tenax	Others	1-Pentanol	0.8	% Relative content	[25]
Blocks	Pine (Pinus sylvestris)	Air dried Sample from Padasjoki	GC-MS and Tenax	Terpenes and terpenoids	α-Muurolene	0.49	% Relative content	[25]
Blocks	Pine (Pinus sylvestris)	Air dried Sample from Padasjoki	GC-MS and Tenax	Terpenes and terpenoids	Camphene	0.43	% Relative content	[25]
Blocks	Pine (Pinus sylvestris)	Air dried Sample from Padasjoki	GC-MS and Tenax	Terpenes and terpenoids	o-Cymene	0.31	% Relative content	[25]
Blocks	Pine (Pinus sylvestris)	Air dried Sample from Padasjoki	GC-MS and Tenax	Terpenes and terpenoids	α-Terpinene	0.22	% Relative content	[25]
Blocks	Pine (Pinus sylvestris)	Air dried Sample from Padasjoki	GC-MS and Tenax	Terpenes and terpenoids	γ-Terpinene	0.1	% Relative content	[25]
Blocks	Pine (Pinus sylvestris)	Air dried Sample from Padasjoki	GC-MS and Tenax	Others	Tricyclene	0.09	% Relative content	[25]
Blocks	Pine (Pinus sylvestris)	Air dried Sample from Padasjoki	GC-MS and Tenax	Terpenes and terpenoids	Junipene	0.09	% Relative content	[25]
Blocks	Pine (Pinus sylvestris)	Air dried Sample from Padasjoki	GC-MS and Tenax	Others	Toluene	0.07	% Relative content	[25]
Blocks	Pine (Pinus sylvestris)	Air dried Sample from Padasjoki	GC-MS and Tenax	Others	Tridecane	0.05	% Relative content	[25]
Blocks	Pine (Pinus sylvestris)	Air dried Sample from Punkaharju	GC-MS and Tenax	Terpenes and terpenoids	α-Pinene	47.62	% Relative content	[25]
Blocks	Pine (Pinus sylvestris)	Air dried Sample from Punkaharju	GC-MS and Tenax	Terpenes and terpenoids	Δ3-Carene	8.17	% Relative content	[25]
Blocks	Pine (Pinus sylvestris)	Air dried Sample from Punkaharju	GC-MS and Tenax	Terpenes and terpenoids	Limonene	4.28	% Relative content	[25]
Blocks	Pine (Pinus sylvestris)	Air dried Sample from Punkaharju	GC-MS and Tenax	Others	1-Pentanol	2.73	% Relative content	[25]
Blocks	Pine (Pinus sylvestris)	Air dried Sample from Punkaharju	GC-MS and Tenax	Terpenes and terpenoids	β-Pinene + Myrcene	2.51	% Relative content	[25]
Blocks	Pine (Pinus sylvestris)	Air dried Sample from Punkaharju	GC-MS and Tenax	Terpenes and terpenoids	Camphene	1.02	% Relative content	[25]
Blocks	Pine (Pinus sylvestris)	Air dried Sample from Punkaharju	GC-MS and Tenax	Terpenes and terpenoids	β-Phellandrene	0.7	% Relative content	[25]
Blocks	Pine (Pinus sylvestris)	Air dried Sample from Punkaharju	GC-MS and Tenax	Terpenes and terpenoids	α-Terpinolene	0.63	% Relative content	[25]
Blocks	Pine (Pinus sylvestris)	Air dried Sample from Punkaharju	GC-MS and Tenax	Others	1-Hexanol	0.51	% Relative content	[25]
Blocks	Pine (Pinus sylvestris)	Air dried Sample from Punkaharju	GC-MS and Tenax	Terpenes and terpenoids	Sabinene	0.47	% Relative content	[25]
Blocks	Pine (Pinus sylvestris)	Air dried Sample from Punkaharju	GC-MS and Tenax	Terpenes and terpenoids	Junipene	0.45	% Relative content	[25]
Blocks	Pine (Pinus sylvestris)	Air dried Sample from Punkaharju	GC-MS and Tenax	Others	Toluene	0.24	% Relative content	[25]
Blocks	Pine (Pinus sylvestris)	Air dried Sample from Punkaharju	GC-MS and Tenax	Terpenes and terpenoids	o-Cymene	0.23	% Relative content	[25]
Blocks	Pine (Pinus sylvestris)	Air dried Sample from Punkaharju	GC-MS and Tenax	Terpenes and terpenoids	α-Muurolene	0.22	% Relative content	[25]
Blocks	Pine (Pinus sylvestris)	Air dried Sample from Punkaharju	GC-MS and Tenax	Others	Tricyclene	0.12	% Relative content	[25]
Blocks	Pine (Pinus sylvestris)	Air dried Sample from Punkaharju	GC-MS and Tenax	Terpenes and terpenoids	γ-Terpinene	0.02	% Relative content	[25]
Blocks	Pine (Pinus sylvestris)	Heat treatment at 230 ℃	GC-MS and Tenax	Others	Methyl ester of acetic acid	6.73	% Relative content	[25]
Blocks	Pine (Pinus sylvestris)	Heat treatment at 230 ℃	GC-MS and Tenax	Terpenes and terpenoids	Limonene	4.48	% Relative content	[25]
Blocks	Pine (Pinus sylvestris)	Heat treatment at 230 ℃	GC-MS and Tenax	Others	Ethanol	4.22	% Relative content	[25]
Blocks	Pine (Pinus sylvestris)	Heat treatment at 230 ℃	GC-MS and Tenax	Terpenes and terpenoids	o-Cymene	1.73	% Relative content	[25]
Blocks	Pine (Pinus sylvestris)	Heat treatment at 230 ℃	GC-MS and Tenax	Terpenes and terpenoids	Camphene	1.59	% Relative content	[25]
Blocks	Pine (Pinus sylvestris)	Heat treatment at 230 ℃	GC-MS and Tenax	Terpenes and terpenoids	α-Pinene	1.44	% Relative content	[25]
Blocks	Pine (Pinus sylvestris)	Heat treatment at 230 ℃	GC-MS and Tenax	Terpenes and terpenoids	α-Muurolene	1.21	% Relative content	[25]
Blocks	Pine (Pinus sylvestris)	Heat treatment at 230 ℃	GC-MS and Tenax	Others	Tridecane	1.01	% Relative content	[25]
Blocks	Pine (Pinus sylvestris)	Heat treatment at 230 ℃	GC-MS and Tenax	Terpenes and terpenoids	Δ3-Carene	0.96	% Relative content	[25]
Blocks	Pine (Pinus sylvestris)	Heat treatment at 230 ℃	GC-MS and Tenax	Others	Tetradecane	0.81	% Relative content	[25]
Blocks	Pine (Pinus sylvestris)	Heat treatment at 230 ℃	GC-MS and Tenax	Others	Cyclopentanol	0.78	% Relative content	[25]
Blocks	Pine (Pinus sylvestris)	Heat treatment at 230 ℃	GC-MS and Tenax	Others	Toluene	0.38	% Relative content	[25]
Blocks	Pine (Pinus sylvestris)	Air dried Sample from Punkaharju	GC-MS and Tenax	Aldehydes, carboxylic acids, and ketones	(Z)-Hept-2-enal	0.53	% Relative content	[25]
Blocks	Pine (Pinus sylvestris)	Heat treatment at 230 ℃	GC-MS and Tenax	Aldehydes, carboxylic acids, and ketones	1-(Acetyloxy)propan-2-one	0.65	% Relative content	[25]
Blocks	Pine (Pinus sylvestris)	Heat treatment at 230 ℃	GC-MS and Tenax	Aldehydes, carboxylic acids, and ketones	1-Hydroxypropan-2-one	6.57	% Relative content	[25]
Blocks	Pine (Pinus sylvestris)	Heat treatment at 230 ℃	GC-MS and Tenax	Aldehydes, carboxylic acids, and ketones	3-Hydroxybutan-2-one	0.76	% Relative content	[25]
Blocks	Pine (Pinus sylvestris)	Heat treatment at 230 ℃	GC-MS and Tenax	Aldehydes, carboxylic acids, and ketones	5-Methylfurfural	0.69	% Relative content	[25]
Blocks	Pine (Pinus sylvestris)	Air dried Sample from Padasjoki	GC-MS and Tenax	Aldehydes, carboxylic acids, and ketones	6-Methyl-5-hepten-2-one	0.55	% Relative content	[25]
Blocks	Pine (Pinus sylvestris)	Air dried Sample from Punkaharju	GC-MS and Tenax	Aldehydes, carboxylic acids, and ketones	6-Methyl-5-hepten-2-one	0.69	% Relative content	[25]
Blocks	Pine (Pinus sylvestris)	Heat treatment at 230 ℃	GC-MS and Tenax	Aldehydes, carboxylic acids, and ketones	6-Methyl-5-hepten-2-one	0.88	% Relative content	[25]
Blocks	Pine (Pinus sylvestris)	Heat treatment at 230 ℃	GC-MS and Tenax	Aldehydes, carboxylic acids, and ketones	Acetic acid	23.91	% Relative content	[25]
Blocks	Pine (Pinus sylvestris)	Heat treatment at 230 ℃	GC-MS and Tenax	Aldehydes, carboxylic acids, and ketones	Acetone	7.34	% Relative content	[25]
Blocks	Pine (Pinus sylvestris)	Air dried Sample from Padasjoki	GC-MS and Tenax	Aldehydes, carboxylic acids, and ketones	Benzaldehyde	0.34	% Relative content	[25]
Blocks	Pine (Pinus sylvestris)	Air dried Sample from Punkaharju	GC-MS and Tenax	Aldehydes, carboxylic acids, and ketones	Benzaldehyde	0.41	% Relative content	[25]
Blocks	Pine (Pinus sylvestris)	Heat treatment at 230 ℃	GC-MS and Tenax	Aldehydes, carboxylic acids, and ketones	Benzaldehyde	0.81	% Relative content	[25]
Blocks	Pine (Pinus sylvestris)	Heat treatment at 230 ℃	GC-MS and Tenax	Aldehydes, carboxylic acids, and ketones	But-2-enal	0.36	% Relative content	[25]
Blocks	Pine (Pinus sylvestris)	Air dried Sample from Padasjoki	GC-MS and Tenax	Aldehydes, carboxylic acids, and ketones	Decanal	1.05	% Relative content	[25]
Blocks	Pine (Pinus sylvestris)	Air dried Sample from Punkaharju	GC-MS and Tenax	Aldehydes, carboxylic acids, and ketones	Decanal	1.39	% Relative content	[25]
Blocks	Pine (Pinus sylvestris)	Heat treatment at 230 ℃	GC-MS and Tenax	Aldehydes, carboxylic acids, and ketones	Decanal	1.54	% Relative content	[25]
Blocks	Pine (Pinus sylvestris)	Heat treatment at 230 ℃	GC-MS and Tenax	Aldehydes, carboxylic acids, and ketones	Furfural	28.37	% Relative content	[25]
Blocks	Pine (Pinus sylvestris)	Air dried Sample from Punkaharju	GC-MS and Tenax	Aldehydes, carboxylic acids, and ketones	Heptan-2-one	0.35	% Relative content	[25]
Blocks	Pine (Pinus sylvestris)	Air dried Sample from Padasjoki	GC-MS and Tenax	Aldehydes, carboxylic acids, and ketones	Heptanal	0.53	% Relative content	[25]
Blocks	Pine (Pinus sylvestris)	Air dried Sample from Punkaharju	GC-MS and Tenax	Aldehydes, carboxylic acids, and ketones	Heptanal	0.66	% Relative content	[25]
Blocks	Pine (Pinus sylvestris)	Air dried Sample from Padasjoki	GC-MS and Tenax	Aldehydes, carboxylic acids, and ketones	Hexanal	10.22	% Relative content	[25]
Blocks	Pine (Pinus sylvestris)	Air dried Sample from Punkaharju	GC-MS and Tenax	Aldehydes, carboxylic acids, and ketones	Hexanal	14.64	% Relative content	[25]
Blocks	Pine (Pinus sylvestris)	Heat treatment at 230 ℃	GC-MS and Tenax	Aldehydes, carboxylic acids, and ketones	Hexanal	1.1	% Relative content	[25]
Blocks	Pine (Pinus sylvestris)	Air dried Sample from Padasjoki	GC-MS and Tenax	Aldehydes, carboxylic acids, and ketones	Nonanal	5.2	% Relative content	[25]
Blocks	Pine (Pinus sylvestris)	Air dried Sample from Punkaharju	GC-MS and Tenax	Aldehydes, carboxylic acids, and ketones	Nonanal	5.09	% Relative content	[25]
Blocks	Pine (Pinus sylvestris)	Heat treatment at 230 ℃	GC-MS and Tenax	Aldehydes, carboxylic acids, and ketones	Nonanal	1.36	% Relative content	[25]
Blocks	Pine (Pinus sylvestris)	Air dried Sample from Padasjoki	GC-MS and Tenax	Aldehydes, carboxylic acids, and ketones	Oct-2-enal	0.59	% Relative content	[25]
Blocks	Pine (Pinus sylvestris)	Air dried Sample from Punkaharju	GC-MS and Tenax	Aldehydes, carboxylic acids, and ketones	Oct-2-enal	1.08	% Relative content	[25]
Blocks	Pine (Pinus sylvestris)	Air dried Sample from Padasjoki	GC-MS and Tenax	Aldehydes, carboxylic acids, and ketones	Octanal	1.63	% Relative content	[25]
Blocks	Pine (Pinus sylvestris)	Air dried Sample from Punkaharju	GC-MS and Tenax	Aldehydes, carboxylic acids, and ketones	Octanal	1.87	% Relative content	[25]
Blocks	Pine (Pinus sylvestris)	Heat treatment at 230 ℃	GC-MS and Tenax	Aldehydes, carboxylic acids, and ketones	Octanal	0.32	% Relative content	[25]
Blocks	Pine (Pinus sylvestris)	Air dried Sample from Padasjoki	GC-MS and Tenax	Aldehydes, carboxylic acids, and ketones	Pentanal	1.42	% Relative content	[25]
Blocks	Pine (Pinus sylvestris)	Air dried Sample from Punkaharju	GC-MS and Tenax	Aldehydes, carboxylic acids, and ketones	Pentanal	3.39	% Relative content	[25]
Slat	Beech		ISO 16000-3 and ISO 16000-9	Aldehydes, carboxylic acids, and ketones	Acetaldehyde	16-48	µg m-3	[26]
Slat	Beech		ISO 16000-3 and ISO 16000-9	Aldehydes, carboxylic acids, and ketones	Acetone	95-168	µg m-3	[26]
Slat	Beech		ISO 16000-3 and ISO 16000-9	Aldehydes, carboxylic acids, and ketones	Formaldehyde	<2	µg m-3	[26]
Slat	Beech		ISO 16000-3 and ISO 16000-9	Aldehydes, carboxylic acids, and ketones	Propanal	7-13	µg m-3	[26]
Slat	Beech		ISO 16000-9 and according to [27]	Aldehydes, carboxylic acids, and ketones	Prop-2-enal	<1	µg m-3	[26]
Slat	Beech		ISO 16000-9 and according to [27]	Others	2-Methylbutane	<2	µg m-3	[26]
Slat	Beech		ISO 16000-9 and according to [27]	Others	Ethanol	32-101	µg m-3	[26]
Slat	Beech		ISO 16000-9 and according to [27]	Others	Methyl acetate	8-11	µg m-3	[26]
Slat	Beech		ISO 16000-9 and according to [27]	Others	n-Pentane	<2	µg m-3	[26]
Slat	Beech		ISO 16000-9 and according to [27]	Others	Propan-2-ol	19-29	µg m-3	[26]
Slat	Beech		VDI 4301-7 and ISO 16000-9	Aldehydes, carboxylic acids, and ketones	Acetic acid	1277-1720	µg m-3	[26]
Slat	Beech		VDI 4301-7 and ISO 16000-9	Aldehydes, carboxylic acids, and ketones	Formic acid	132-193	µg m-3	[26]
Veneer	Beech		ISO 16000-3 and ISO 16000-9	Aldehydes, carboxylic acids, and ketones	Acetaldehyde	13-17	µg m-3	[26]
Veneer	Beech		ISO 16000-3 and ISO 16000-9	Aldehydes, carboxylic acids, and ketones	Acetone	4-98	µg m-3	[26]
Veneer	Beech		ISO 16000-3 and ISO 16000-9	Aldehydes, carboxylic acids, and ketones	Formaldehyde	6-12	µg m-3	[26]
Veneer	Beech		ISO 16000-3 and ISO 16000-9	Aldehydes, carboxylic acids, and ketones	Propanal	<3	µg m-3	[26]
Veneer	Beech		ISO 16000-9 and according to [27]	Aldehydes, carboxylic acids, and ketones	Prop-2-enal	<1	µg m-3	[26]
Veneer	Beech		ISO 16000-9 and according to [27]	Others	2-Methylbutane	<2-7	µg m-3	[26]
Veneer	Beech		ISO 16000-9 and according to [27]	Others	Ethanol	8-49	µg m-3	[26]
Veneer	Beech		ISO 16000-9 and according to [27]	Others	Methyl acetate	6	µg m-3	[26]
Veneer	Beech		ISO 16000-9 and according to [27]	Others	n-Pentane	<2-2	µg m-3	[26]
Veneer	Beech		ISO 16000-9 and according to [27]	Others	Propan-2-ol	5-25	µg m-3	[26]
Veneer	Beech		VDI 4301-7 and ISO 16000-9	Aldehydes, carboxylic acids, and ketones	Acetic acid	1104-1166	µg m-3	[26]
Veneer	Beech		VDI 4301-7 and ISO 16000-9	Aldehydes, carboxylic acids, and ketones	Formic acid	252-366	µg m-3	[26]
Solid wood	Douglas fir		ISO 16000-3 and ISO 16000-9	Aldehydes, carboxylic acids, and ketones	Acetaldehyde	20-70	µg m-3	[26]
Solid wood	Douglas fir		ISO 16000-3 and ISO 16000-9	Aldehydes, carboxylic acids, and ketones	Acetone	32-68	µg m-3	[26]
Solid wood	Douglas fir		ISO 16000-3 and ISO 16000-9	Aldehydes, carboxylic acids, and ketones	Formaldehyde	11-23	µg m-3	[26]
Solid wood	Douglas fir		ISO 16000-3 and ISO 16000-9	Aldehydes, carboxylic acids, and ketones	Propanal	<3	µg m-3	[26]
Solid wood	Douglas fir		ISO 16000-9 and according to [27]	Aldehydes, carboxylic acids, and ketones	Prop-2-enal	1-4	µg m-3	[26]
Solid wood	Douglas fir		ISO 16000-9 and according to [27]	Others	2-Methylbutane	5-282	µg m-3	[26]
Solid wood	Douglas fir		ISO 16000-9 and according to [27]	Others	Ethanol	7-63	µg m-3	[26]
Solid wood	Douglas fir		ISO 16000-9 and according to [27]	Others	Methyl acetate	18-35	µg m-3	[26]
Solid wood	Douglas fir		ISO 16000-9 and according to [27]	Others	n-Pentane	<2-18	µg m-3	[26]
Solid wood	Douglas fir		ISO 16000-9 and according to [27]	Others	Propan-2-ol	13-45	µg m-3	[26]
Solid wood	Douglas fir		VDI 4301-7 and ISO 16000-9	Aldehydes, carboxylic acids, and ketones	Acetic acid	458-782	µg m-3	[26]
Solid wood	Douglas fir		VDI 4301-7 and ISO 16000-9	Aldehydes, carboxylic acids, and ketones	Formic acid	28-106	µg m-3	[26]
Solid wood	Larch		ISO 16000-3 and ISO 16000-9	Aldehydes, carboxylic acids, and ketones	Acetaldehyde	21-23	µg m-3	[26]
Solid wood	Larch		ISO 16000-3 and ISO 16000-9	Aldehydes, carboxylic acids, and ketones	Acetone	9-27	µg m-3	[26]
Solid wood	Larch		ISO 16000-3 and ISO 16000-9	Aldehydes, carboxylic acids, and ketones	Formaldehyde	10-28	µg m-3	[26]
Solid wood	Larch		ISO 16000-3 and ISO 16000-9	Aldehydes, carboxylic acids, and ketones	Propanal	<4	µg m-3	[26]
Solid wood	Larch		ISO 16000-9 and according to [27]	Aldehydes, carboxylic acids, and ketones	Prop-2-enal	1-4	µg m-3	[26]
Solid wood	Larch		ISO 16000-9 and according to [27]	Others	2-Methylbutane	2-144	µg m-3	[26]
Solid wood	Larch		ISO 16000-9 and according to [27]	Others	Ethanol	21-151	µg m-3	[26]
Solid wood	Larch		ISO 16000-9 and according to [27]	Others	Methyl acetate	<3-5	µg m-3	[26]
Solid wood	Larch		ISO 16000-9 and according to [27]	Others	n-Pentane	<2-2	µg m-3	[26]
Solid wood	Larch		ISO 16000-9 and according to [27]	Others	Propan-2-ol	<3-17	µg m-3	[26]
Solid wood	Larch		VDI 4301-7 and ISO 16000-9	Aldehydes, carboxylic acids, and ketones	Acetic acid	286–352	µg m-3	[26]
Solid wood	Larch		VDI 4301-7 and ISO 16000-9	Aldehydes, carboxylic acids, and ketones	Formic acid	36-58	µg m-3	[26]
Solid wood	Oak		ISO 16000-3 and ISO 16000-9	Aldehydes, carboxylic acids, and ketones	Acetaldehyde	6-18	µg m-3	[26]
Solid wood	Oak		ISO 16000-3 and ISO 16000-9	Aldehydes, carboxylic acids, and ketones	Acetone	<3-31	µg m-3	[26]
Solid wood	Oak		ISO 16000-3 and ISO 16000-9	Aldehydes, carboxylic acids, and ketones	Formaldehyde	7-29	µg m-3	[26]
Solid wood	Oak		ISO 16000-9 and according to [27]	Others	2-Methylbutane	<2-152	µg m-3	[26]
Solid wood	Oak		ISO 16000-9 and according to [27]	Others	Ethanol	26-224	µg m-3	[26]
Solid wood	Oak		ISO 16000-9 and according to [27]	Others	Methyl acetate	33-60	µg m-3	[26]
Solid wood	Oak		ISO 16000-9 and according to [27]	Others	n-Pentane	<2	µg m-3	[26]
Solid wood	Oak		ISO 16000-9 and according to [27]	Others	Propan-2-ol	<3-22	µg m-3	[26]
Solid wood	Oak		ISO 16000-3 and ISO 16000-9	Aldehydes, carboxylic acids, and ketones	Propanal	<4–6	µg m-3	[26]
Solid wood	Oak		ISO 16000-9 and according to [27]	Aldehydes, carboxylic acids, and ketones	Prop-2-enal	<1	µg m-3	[26]
Solid wood	Oak		VDI 4301-7 and ISO 16000-9	Aldehydes, carboxylic acids, and ketones	Acetic acid	172-2876	µg m-3	[26]
Solid wood	Oak		VDI 4301-7 and ISO 16000-9	Aldehydes, carboxylic acids, and ketones	Formic acid	68-172	µg m-3	[26]
Solid wood	Pine		ISO 16000-3 and ISO 16000-9	Aldehydes, carboxylic acids, and ketones	Acetaldehyde	60-197	µg m-3	[26]
Solid wood	Pine		VDI 4301-7 and ISO 16000-9	Aldehydes, carboxylic acids, and ketones	Acetic acid	464-818	µg m-3	[26]
Solid wood	Pine		ISO 16000-3 and ISO 16000-9	Aldehydes, carboxylic acids, and ketones	Acetone	210-705	µg m-3	[26]
Solid wood	Pine		ISO 16000-9 and according to [27]	Others	2-Methylbutane	<2	µg m-3	[26]
Solid wood	Pine		ISO 16000-9 and according to [27]	Others	Ethanol	25-109	µg m-3	[26]
Solid wood	Pine		ISO 16000-9 and according to [27]	Others	Methyl acetate	<3	µg m-3	[26]
Solid wood	Pine		ISO 16000-9 and according to [27]	Others	n-Pentane	<2	µg m-3	[26]
Solid wood	Pine		ISO 16000-9 and according to [27]	Others	Propan-2-ol	73-200	µg m-3	[26]
Solid wood	Pine		ISO 16000-3 and ISO 16000-9	Aldehydes, carboxylic acids, and ketones	Formaldehyde	26-82	µg m-3	[26]
Solid wood	Pine		VDI 4301-7 and ISO 16000-9	Aldehydes, carboxylic acids, and ketones	Formic acid	293-346	µg m-3	[26]
Solid wood	Pine		ISO 16000-9 and according to [27]	Aldehydes, carboxylic acids, and ketones	Prop-2-enal	7-16	µg m-3	[26]
Solid wood	Pine		ISO 16000-3 and ISO 16000-9	Aldehydes, carboxylic acids, and ketones	Propanal	4-13	µg m-3	[26]
Solid wood	Spruce		ISO 16000-3 and ISO 16000-9	Aldehydes, carboxylic acids, and ketones	Acetaldehyde	46-99	µg m-3	[26]
Solid wood	Spruce		ISO 16000-3 and ISO 16000-9	Aldehydes, carboxylic acids, and ketones	Acetone	<3-119	µg m-3	[26]
Solid wood	Spruce		ISO 16000-3 and ISO 16000-9	Aldehydes, carboxylic acids, and ketones	Formaldehyde	18-43	µg m-3	[26]
Solid wood	Spruce		ISO 16000-9 and according to [27]	Others	2-Methylbutane	<2-2	µg m-3	[26]
Solid wood	Spruce		ISO 16000-9 and according to [27]	Others	Ethanol	<3-13	µg m-3	[26]
Solid wood	Spruce		ISO 16000-9 and according to [27]	Others	Methyl acetate	4-11	µg m-3	[26]
Solid wood	Spruce		ISO 16000-9 and according to [27]	Others	n-Pentane	<2-3	µg m-3	[26]
Solid wood	Spruce		ISO 16000-9 and according to [27]	Others	Propan-2-ol	<3-9	µg m-3	[26]
Solid wood	Spruce		ISO 16000-3 and ISO 16000-9	Aldehydes, carboxylic acids, and ketones	Propanal	<3	µg m-3	[26]
Solid wood	Spruce		ISO 16000-9 and according to [27]	Aldehydes, carboxylic acids, and ketones	Prop-2-enal	2-4	µg m-3	[26]
Solid wood	Spruce		VDI 4301-7 and ISO 16000-9	Aldehydes, carboxylic acids, and ketones	Acetic acid	277-622	µg m-3	[26]
Solid wood	Spruce		VDI 4301-7 and ISO 16000-9	Aldehydes, carboxylic acids, and ketones	Formic acid	57-82	µg m-3	[26]
Blocks	Beech (Fagus sylvatica)	Heat treatment at 180 ℃	Soxhlet	Aldehydes, carboxylic acids, and ketones	5-Methylfurfural	14.8	% Relative content of aldehydes	[28]
Blocks	Beech (Fagus sylvatica)	Heat treatment at 200 ℃	Soxhlet	Aldehydes, carboxylic acids, and ketones	5-Methylfurfural	2.3	% Relative content of aldehydes	[28]
Blocks	Beech (Fagus sylvatica)	Heat treatment at 180 ℃	Soxhlet	Aldehydes, carboxylic acids, and ketones	Furfural	83.9	% Relative content of aldehydes	[28]
Blocks	Beech (Fagus sylvatica)	Heat treatment at 200 ℃	Soxhlet	Aldehydes, carboxylic acids, and ketones	Furfural	83.1	% Relative content of aldehydes	[28]
Blocks	Beech (Fagus sylvatica)	Untreated	Soxhlet	Aldehydes, carboxylic acids, and ketones	Furfural	1.4	% Relative content of aldehydes	[28]
Blocks	Beech (Fagus sylvatica)	Heat treatment at 180 ℃	Soxhlet	Aldehydes, carboxylic acids, and ketones	Hexanal	1.1	% Relative content of aldehydes	[28]
Blocks	Beech (Fagus sylvatica)	Untreated	Soxhlet	Aldehydes, carboxylic acids, and ketones	Hexanal	91.1	% Relative content of aldehydes	[28]
Blocks	Beech (Fagus sylvatica)	Untreated	Soxhlet	Aldehydes, carboxylic acids, and ketones	Pentanal	1.4	% Relative content of aldehydes	[28]

## Sheet: Wood-based Panels
Type of product	Wood type	Additional information	Analytical Method	Chemical class of VOC	VOCs	Value	Unity	Reference
Plywood	Poplar (Populus L.)	Resin: 20% Bio-oil phenol formaldehyde (BPFP)	SPME-GC-MS	Aldehydes, carboxylic acids, and ketones	2,3-Butanedione	0.25	Peak areas x 107	[01]
Plywood	Poplar (Populus L.)	Resin: 20% Bio-oil phenol formaldehyde (BPFP)	SPME-GC-MS	Aldehydes, carboxylic acids, and ketones	1-Hydroxypropan-2-one	0.3	Peak areas x 107	[01]
Plywood	Poplar (Populus L.)	Resin: 20% Bio-oil phenol formaldehyde (BPFP)	SPME-GC-MS	Aldehydes, carboxylic acids, and ketones	2,3-Dimethyl-2-cyclopenten-1-one	0.54	Peak areas x 107	[01]
Plywood	Poplar (Populus L.)	Resin: 20% Bio-oil phenol formaldehyde (BPFP)	SPME-GC-MS	Aldehydes, carboxylic acids, and ketones	4-Oxononanal	0.55	Peak areas x 107	[01]
Plywood	Poplar (Populus L.)	Resin: 20% Bio-oil phenol formaldehyde (BPFP)	SPME-GC-MS	Aldehydes, carboxylic acids, and ketones	Hexanal	0.56	Peak areas x 107	[01]
Plywood	Poplar (Populus L.)	Resin: 20% Bio-oil phenol formaldehyde (BPFP)	SPME-GC-MS	Aldehydes, carboxylic acids, and ketones	2-Hydroxybenzaldehyde	1.1	Peak areas x 107	[01]
Plywood	Poplar (Populus L.)	Resin: 20% Bio-oil phenol formaldehyde (BPFP)	SPME-GC-MS	Aldehydes, carboxylic acids, and ketones	Nonanal	1.21	Peak areas x 107	[01]
Plywood	Poplar (Populus L.)	Resin: 20% Bio-oil phenol formaldehyde (BPFP)	SPME-GC-MS	Aldehydes, carboxylic acids, and ketones	5-Methyl-2-furancarboxaldehyde	1.38	Peak areas x 107	[01]
Plywood	Poplar (Populus L.)	Resin: 20% Bio-oil phenol formaldehyde (BPFP)	SPME-GC-MS	Aldehydes, carboxylic acids, and ketones	Furfural	1.45	Peak areas x 107	[01]
Plywood	Poplar (Populus L.)	Resin: 20% Bio-oil phenol formaldehyde (BPFP)	SPME-GC-MS	Aldehydes, carboxylic acids, and ketones	Decanal	2.73	Peak areas x 107	[01]
Plywood	Poplar (Populus L.)	Resin: 20% Bio-oil phenol formaldehyde (BPFP)	SPME-GC-MS	Others	N,N-dimethylformamide	0.04	Peak areas x 107	[01]
Plywood	Poplar (Populus L.)	Resin: 20% Bio-oil phenol formaldehyde (BPFP)	SPME-GC-MS	Others	Benzofuran	0.07	Peak areas x 107	[01]
Plywood	Poplar (Populus L.)	Resin: 20% Bio-oil phenol formaldehyde (BPFP)	SPME-GC-MS	Others	Dodecamethyl cyclohexasiloxane	0.2	Peak areas x 107	[01]
Plywood	Poplar (Populus L.)	Resin: 20% Bio-oil phenol formaldehyde (BPFP)	SPME-GC-MS	Others	4-Ethyl-1,2-dimethoxybenzene	0.24	Peak areas x 107	[01]
Plywood	Poplar (Populus L.)	Resin: 20% Bio-oil phenol formaldehyde (BPFP)	SPME-GC-MS	Others	4-Methylphenol	0.27	Peak areas x 107	[01]
Plywood	Poplar (Populus L.)	Resin: 20% Bio-oil phenol formaldehyde (BPFP)	SPME-GC-MS	Others	2,4-Dichloro-1-methylbenzene	0.28	Peak areas x 107	[01]
Plywood	Poplar (Populus L.)	Resin: 20% Bio-oil phenol formaldehyde (BPFP)	SPME-GC-MS	Others	Tridecane	0.4	Peak areas x 107	[01]
Plywood	Poplar (Populus L.)	Resin: 20% Bio-oil phenol formaldehyde (BPFP)	SPME-GC-MS	Others	1-Hexanol	0.42	Peak areas x 107	[01]
Plywood	Poplar (Populus L.)	Resin: 20% Bio-oil phenol formaldehyde (BPFP)	SPME-GC-MS	Others	2-Ethyl-4,5-dimethylphenol	0.56	Peak areas x 107	[01]
Plywood	Poplar (Populus L.)	Resin: 20% Bio-oil phenol formaldehyde (BPFP)	SPME-GC-MS	Others	2-Methyl-5-(1-methylethyl)phenol	0.56	Peak areas x 107	[01]
Plywood	Poplar (Populus L.)	Resin: 20% Bio-oil phenol formaldehyde (BPFP)	SPME-GC-MS	Others	4,7-Dimethylbenzofuran	0.69	Peak areas x 107	[01]
Plywood	Poplar (Populus L.)	Resin: 20% Bio-oil phenol formaldehyde (BPFP)	SPME-GC-MS	Others	2,3,6-Trimethylphenol	1.26	Peak areas x 107	[01]
Plywood	Poplar (Populus L.)	Resin: 20% Bio-oil phenol formaldehyde (BPFP)	SPME-GC-MS	Others	1,4-Dimethoxy-2,3-dimethylbenzene	1.3	Peak areas x 107	[01]
Plywood	Poplar (Populus L.)	Resin: 20% Bio-oil phenol formaldehyde (BPFP)	SPME-GC-MS	Others	2-Furanmethanol	1.33	Peak areas x 107	[01]
Plywood	Poplar (Populus L.)	Resin: 20% Bio-oil phenol formaldehyde (BPFP)	SPME-GC-MS	Others	1-Methylnaphthalene	1.43	Peak areas x 107	[01]
Plywood	Poplar (Populus L.)	Resin: 20% Bio-oil phenol formaldehyde (BPFP)	SPME-GC-MS	Others	1,2-Dichloro-3-methylbenzene	1.5	Peak areas x 107	[01]
Plywood	Poplar (Populus L.)	Resin: 20% Bio-oil phenol formaldehyde (BPFP)	SPME-GC-MS	Others	3,5-Dimethoxytoluene	1.54	Peak areas x 107	[01]
Plywood	Poplar (Populus L.)	Resin: 20% Bio-oil phenol formaldehyde (BPFP)	SPME-GC-MS	Others	2-Methylnaphthalene	1.71	Peak areas x 107	[01]
Plywood	Poplar (Populus L.)	Resin: 20% Bio-oil phenol formaldehyde (BPFP)	SPME-GC-MS	Others	2-Pentylfuran	1.77	Peak areas x 107	[01]
Plywood	Poplar (Populus L.)	Resin: 20% Bio-oil phenol formaldehyde (BPFP)	SPME-GC-MS	Others	3,5-Dimethoxy-4-hydroxytoluene	2.09	Peak areas x 107	[01]
Plywood	Poplar (Populus L.)	Resin: 20% Bio-oil phenol formaldehyde (BPFP)	SPME-GC-MS	Others	3,4-Dimethoxytoluene	2.45	Peak areas x 107	[01]
Plywood	Poplar (Populus L.)	Resin: 20% Bio-oil phenol formaldehyde (BPFP)	SPME-GC-MS	Others	1-Undecanol	2.86	Peak areas x 107	[01]
Plywood	Poplar (Populus L.)	Resin: 20% Bio-oil phenol formaldehyde (BPFP)	SPME-GC-MS	Others	1-Methylene-1H-indene	3.09	Peak areas x 107	[01]
Plywood	Poplar (Populus L.)	Resin: 20% Bio-oil phenol formaldehyde (BPFP)	SPME-GC-MS	Others	Phenol	43	Peak areas x 107	[01]
Plywood	Poplar (Populus L.)	Resin: 40% Bio-oil phenol formaldehyde (BPFP)	SPME-GC-MS	Aldehydes, carboxylic acids, and ketones	Hexanal	0.67	Peak areas x 107	[01]
Plywood	Poplar (Populus L.)	Resin: 40% Bio-oil phenol formaldehyde (BPFP)	SPME-GC-MS	Aldehydes, carboxylic acids, and ketones	4-Oxononanal	0.68	Peak areas x 107	[01]
Plywood	Poplar (Populus L.)	Resin: 40% Bio-oil phenol formaldehyde (BPFP)	SPME-GC-MS	Aldehydes, carboxylic acids, and ketones	2-Hydroxybenzaldehyde	0.69	Peak areas x 107	[01]
Plywood	Poplar (Populus L.)	Resin: 40% Bio-oil phenol formaldehyde (BPFP)	SPME-GC-MS	Aldehydes, carboxylic acids, and ketones	Nonanal	0.71	Peak areas x 107	[01]
Plywood	Poplar (Populus L.)	Resin: 40% Bio-oil phenol formaldehyde (BPFP)	SPME-GC-MS	Aldehydes, carboxylic acids, and ketones	1-Hydroxypropan-2-one	0.72	Peak areas x 107	[01]
Plywood	Poplar (Populus L.)	Resin: 40% Bio-oil phenol formaldehyde (BPFP)	SPME-GC-MS	Aldehydes, carboxylic acids, and ketones	2,3-Butanedione	0.87	Peak areas x 107	[01]
Plywood	Poplar (Populus L.)	Resin: 40% Bio-oil phenol formaldehyde (BPFP)	SPME-GC-MS	Aldehydes, carboxylic acids, and ketones	2,3-Dimethyl-2-cyclopenten-1-one	0.97	Peak areas x 107	[01]
Plywood	Poplar (Populus L.)	Resin: 40% Bio-oil phenol formaldehyde (BPFP)	SPME-GC-MS	Aldehydes, carboxylic acids, and ketones	5-Methyl-2-furancarboxaldehyde	1.82	Peak areas x 107	[01]
Plywood	Poplar (Populus L.)	Resin: 40% Bio-oil phenol formaldehyde (BPFP)	SPME-GC-MS	Aldehydes, carboxylic acids, and ketones	Furfural	2.36	Peak areas x 107	[01]
Plywood	Poplar (Populus L.)	Resin: 40% Bio-oil phenol formaldehyde (BPFP)	SPME-GC-MS	Aldehydes, carboxylic acids, and ketones	Acetic acid	2.44	Peak areas x 107	[01]
Plywood	Poplar (Populus L.)	Resin: 40% Bio-oil phenol formaldehyde (BPFP)	SPME-GC-MS	Aldehydes, carboxylic acids, and ketones	Decanal	3.63	Peak areas x 107	[01]
Plywood	Poplar (Populus L.)	Resin: 40% Bio-oil phenol formaldehyde (BPFP)	SPME-GC-MS	Others	N,N-dimethylformamide	0.14	Peak areas x 107	[01]
Plywood	Poplar (Populus L.)	Resin: 40% Bio-oil phenol formaldehyde (BPFP)	SPME-GC-MS	Others	Benzofuran	0.24	Peak areas x 107	[01]
Plywood	Poplar (Populus L.)	Resin: 40% Bio-oil phenol formaldehyde (BPFP)	SPME-GC-MS	Others	Tridecane	0.26	Peak areas x 107	[01]
Plywood	Poplar (Populus L.)	Resin: 40% Bio-oil phenol formaldehyde (BPFP)	SPME-GC-MS	Others	1-Hexanol	0.33	Peak areas x 107	[01]
Plywood	Poplar (Populus L.)	Resin: 40% Bio-oil phenol formaldehyde (BPFP)	SPME-GC-MS	Others	Dodecamethyl cyclohexasiloxane	0.35	Peak areas x 107	[01]
Plywood	Poplar (Populus L.)	Resin: 40% Bio-oil phenol formaldehyde (BPFP)	SPME-GC-MS	Others	4-Ethyl-1,2-dimethoxybenzene	0.38	Peak areas x 107	[01]
Plywood	Poplar (Populus L.)	Resin: 40% Bio-oil phenol formaldehyde (BPFP)	SPME-GC-MS	Others	4-Methylphenol	0.42	Peak areas x 107	[01]
Plywood	Poplar (Populus L.)	Resin: 40% Bio-oil phenol formaldehyde (BPFP)	SPME-GC-MS	Others	2-Methyl-5-(1-methylethyl)phenol	0.53	Peak areas x 107	[01]
Plywood	Poplar (Populus L.)	Resin: 40% Bio-oil phenol formaldehyde (BPFP)	SPME-GC-MS	Others	2-Ethyl-4,5-dimethylphenol	0.59	Peak areas x 107	[01]
Plywood	Poplar (Populus L.)	Resin: 40% Bio-oil phenol formaldehyde (BPFP)	SPME-GC-MS	Others	2,4-Dichloro-1-methylbenzene	0.63	Peak areas x 107	[01]
Plywood	Poplar (Populus L.)	Resin: 40% Bio-oil phenol formaldehyde (BPFP)	SPME-GC-MS	Others	1-Undecanol	0.8	Peak areas x 107	[01]
Plywood	Poplar (Populus L.)	Resin: 40% Bio-oil phenol formaldehyde (BPFP)	SPME-GC-MS	Others	1,4-Dimethoxy-2,3-dimethylbenzene	1.14	Peak areas x 107	[01]
Plywood	Poplar (Populus L.)	Resin: 40% Bio-oil phenol formaldehyde (BPFP)	SPME-GC-MS	Others	2,3,6-Trimethylphenol	1.18	Peak areas x 107	[01]
Plywood	Poplar (Populus L.)	Resin: 40% Bio-oil phenol formaldehyde (BPFP)	SPME-GC-MS	Others	4,7-Dimethylbenzofuran	1.21	Peak areas x 107	[01]
Plywood	Poplar (Populus L.)	Resin: 40% Bio-oil phenol formaldehyde (BPFP)	SPME-GC-MS	Others	2-Pentylfuran	1.28	Peak areas x 107	[01]
Plywood	Poplar (Populus L.)	Resin: 40% Bio-oil phenol formaldehyde (BPFP)	SPME-GC-MS	Others	1-Methylnaphthalene	1.6	Peak areas x 107	[01]
Plywood	Poplar (Populus L.)	Resin: 40% Bio-oil phenol formaldehyde (BPFP)	SPME-GC-MS	Others	3,5-Dimethoxytoluene	1.94	Peak areas x 107	[01]
Plywood	Poplar (Populus L.)	Resin: 40% Bio-oil phenol formaldehyde (BPFP)	SPME-GC-MS	Others	1,2-Dichloro-3-methylbenzene	2.2	Peak areas x 107	[01]
Plywood	Poplar (Populus L.)	Resin: 40% Bio-oil phenol formaldehyde (BPFP)	SPME-GC-MS	Others	3,4-Dimethoxytoluene	2.41	Peak areas x 107	[01]
Plywood	Poplar (Populus L.)	Resin: 40% Bio-oil phenol formaldehyde (BPFP)	SPME-GC-MS	Others	2-Methylnaphthalene	2.66	Peak areas x 107	[01]
Plywood	Poplar (Populus L.)	Resin: 40% Bio-oil phenol formaldehyde (BPFP)	SPME-GC-MS	Others	2-Furanmethanol	2.96	Peak areas x 107	[01]
Plywood	Poplar (Populus L.)	Resin: 40% Bio-oil phenol formaldehyde (BPFP)	SPME-GC-MS	Others	3,5-Dimethoxy-4-hydroxytoluene	2.98	Peak areas x 107	[01]
Plywood	Poplar (Populus L.)	Resin: 40% Bio-oil phenol formaldehyde (BPFP)	SPME-GC-MS	Others	1-Methylene-1H-indene	3.79	Peak areas x 107	[01]
Plywood	Poplar (Populus L.)	Resin: 40% Bio-oil phenol formaldehyde (BPFP)	SPME-GC-MS	Others	Phenol	8.07	Peak areas x 107	[01]
Plywood	Poplar (Populus L.)	Resin: 60% Bio-oil phenol formaldehyde (BPFP)	SPME-GC-MS	Aldehydes, carboxylic acids, and ketones	1-Hydroxypropan-2-one	0.4	Peak areas x 107	[01]
Plywood	Poplar (Populus L.)	Resin: 60% Bio-oil phenol formaldehyde (BPFP)	SPME-GC-MS	Aldehydes, carboxylic acids, and ketones	Hexanal	0.67	Peak areas x 107	[01]
Plywood	Poplar (Populus L.)	Resin: 60% Bio-oil phenol formaldehyde (BPFP)	SPME-GC-MS	Aldehydes, carboxylic acids, and ketones	4-Oxononanal	0.68	Peak areas x 107	[01]
Plywood	Poplar (Populus L.)	Resin: 60% Bio-oil phenol formaldehyde (BPFP)	SPME-GC-MS	Aldehydes, carboxylic acids, and ketones	2,3-Butanedione	0.84	Peak areas x 107	[01]
Plywood	Poplar (Populus L.)	Resin: 60% Bio-oil phenol formaldehyde (BPFP)	SPME-GC-MS	Aldehydes, carboxylic acids, and ketones	Nonanal	1.19	Peak areas x 107	[01]
Plywood	Poplar (Populus L.)	Resin: 60% Bio-oil phenol formaldehyde (BPFP)	SPME-GC-MS	Aldehydes, carboxylic acids, and ketones	2-Hydroxybenzaldehyde	1.55	Peak areas x 107	[01]
Plywood	Poplar (Populus L.)	Resin: 60% Bio-oil phenol formaldehyde (BPFP)	SPME-GC-MS	Aldehydes, carboxylic acids, and ketones	Furfural	1.96	Peak areas x 107	[01]
Plywood	Poplar (Populus L.)	Resin: 60% Bio-oil phenol formaldehyde (BPFP)	SPME-GC-MS	Aldehydes, carboxylic acids, and ketones	2,3-Dimethyl-2-cyclopenten-1-one	2.07	Peak areas x 107	[01]
Plywood	Poplar (Populus L.)	Resin: 60% Bio-oil phenol formaldehyde (BPFP)	SPME-GC-MS	Aldehydes, carboxylic acids, and ketones	Decanal	2.21	Peak areas x 107	[01]
Plywood	Poplar (Populus L.)	Resin: 60% Bio-oil phenol formaldehyde (BPFP)	SPME-GC-MS	Aldehydes, carboxylic acids, and ketones	Acetic Acid	2.54	Peak areas x 107	[01]
Plywood	Poplar (Populus L.)	Resin: 60% Bio-oil phenol formaldehyde (BPFP)	SPME-GC-MS	Aldehydes, carboxylic acids, and ketones	5-Methyl-2-furancarboxaldehyde	3.23	Peak areas x 107	[01]
Plywood	Poplar (Populus L.)	Resin: 60% Bio-oil phenol formaldehyde (BPFP)	SPME-GC-MS	Others	1-Hexanol	0.1	Peak areas x 107	[01]
Plywood	Poplar (Populus L.)	Resin: 60% Bio-oil phenol formaldehyde (BPFP)	SPME-GC-MS	Others	2,4-Dichloro-1-methylbenzene	0.12	Peak areas x 107	[01]
Plywood	Poplar (Populus L.)	Resin: 60% Bio-oil phenol formaldehyde (BPFP)	SPME-GC-MS	Others	Dodecamethyl cyclohexasiloxane	0.26	Peak areas x 107	[01]
Plywood	Poplar (Populus L.)	Resin: 60% Bio-oil phenol formaldehyde (BPFP)	SPME-GC-MS	Others	N,N-dimethylformamide	0.26	Peak areas x 107	[01]
Plywood	Poplar (Populus L.)	Resin: 60% Bio-oil phenol formaldehyde (BPFP)	SPME-GC-MS	Others	Benzofuran	0.36	Peak areas x 107	[01]
Plywood	Poplar (Populus L.)	Resin: 60% Bio-oil phenol formaldehyde (BPFP)	SPME-GC-MS	Others	Tridecane	0.48	Peak areas x 107	[01]
Plywood	Poplar (Populus L.)	Resin: 60% Bio-oil phenol formaldehyde (BPFP)	SPME-GC-MS	Others	4-Methylphenol	0.51	Peak areas x 107	[01]
Plywood	Poplar (Populus L.)	Resin: 60% Bio-oil phenol formaldehyde (BPFP)	SPME-GC-MS	Others	2-Pentylfuran	1.21	Peak areas x 107	[01]
Plywood	Poplar (Populus L.)	Resin: 60% Bio-oil phenol formaldehyde (BPFP)	SPME-GC-MS	Others	4-Ethyl-1,2-dimethoxybenzene	1.31	Peak areas x 107	[01]
Plywood	Poplar (Populus L.)	Resin: 60% Bio-oil phenol formaldehyde (BPFP)	SPME-GC-MS	Others	2-Ethyl-4,5-dimethylphenol	1.38	Peak areas x 107	[01]
Plywood	Poplar (Populus L.)	Resin: 60% Bio-oil phenol formaldehyde (BPFP)	SPME-GC-MS	Others	2-Methyl-5-(1-methylethyl)phenol	1.42	Peak areas x 107	[01]
Plywood	Poplar (Populus L.)	Resin: 60% Bio-oil phenol formaldehyde (BPFP)	SPME-GC-MS	Others	1,2-Dichloro-3-methylbenzene	1.52	Peak areas x 107	[01]
Plywood	Poplar (Populus L.)	Resin: 60% Bio-oil phenol formaldehyde (BPFP)	SPME-GC-MS	Others	4,7-Dimethylbenzofuran	1.98	Peak areas x 107	[01]
Plywood	Poplar (Populus L.)	Resin: 60% Bio-oil phenol formaldehyde (BPFP)	SPME-GC-MS	Others	1-Undecanol	2.54	Peak areas x 107	[01]
Plywood	Poplar (Populus L.)	Resin: 60% Bio-oil phenol formaldehyde (BPFP)	SPME-GC-MS	Others	3,5-Dimethoxytoluene	2.65	Peak areas x 107	[01]
Plywood	Poplar (Populus L.)	Resin: 60% Bio-oil phenol formaldehyde (BPFP)	SPME-GC-MS	Others	1,4-Dimethoxy-2,3-dimethylbenzene	2.74	Peak areas x 107	[01]
Plywood	Poplar (Populus L.)	Resin: 60% Bio-oil phenol formaldehyde (BPFP)	SPME-GC-MS	Others	2-Furanmethanol	2.79	Peak areas x 107	[01]
Plywood	Poplar (Populus L.)	Resin: 60% Bio-oil phenol formaldehyde (BPFP)	SPME-GC-MS	Others	1-Methylnaphthalene	3.22	Peak areas x 107	[01]
Plywood	Poplar (Populus L.)	Resin: 60% Bio-oil phenol formaldehyde (BPFP)	SPME-GC-MS	Others	2,3,6-Trimethylphenol	3.39	Peak areas x 107	[01]
Plywood	Poplar (Populus L.)	Resin: 60% Bio-oil phenol formaldehyde (BPFP)	SPME-GC-MS	Others	2-Methylnaphthalene	5.15	Peak areas x 107	[01]
Plywood	Poplar (Populus L.)	Resin: 60% Bio-oil phenol formaldehyde (BPFP)	SPME-GC-MS	Others	3,4-Dimethoxytoluene	5.77	Peak areas x 107	[01]
Plywood	Poplar (Populus L.)	Resin: 60% Bio-oil phenol formaldehyde (BPFP)	SPME-GC-MS	Others	Phenol	6.4	Peak areas x 107	[01]
Plywood	Poplar (Populus L.)	Resin: 60% Bio-oil phenol formaldehyde (BPFP)	SPME-GC-MS	Others	1-Methylene-1H-indene	6.9	Peak areas x 107	[01]
Plywood	Poplar (Populus L.)	Resin: 60% Bio-oil phenol formaldehyde (BPFP)	SPME-GC-MS	Others	3,5-Dimethoxy-4-hydroxytoluene	10.8	Peak areas x 107	[01]
Plywood	Poplar (Populus L.)	Resin: Phenol formaldehyde (PFP)	SPME-GC-MS	Aldehydes, carboxylic acids, and ketones	2,3-Butanedione	0.06	Peak areas x 107	[01]
Plywood	Poplar (Populus L.)	Resin: Phenol formaldehyde (PFP)	SPME-GC-MS	Aldehydes, carboxylic acids, and ketones	4-Oxononanal	0.15	Peak areas x 107	[01]
Plywood	Poplar (Populus L.)	Resin: Phenol formaldehyde (PFP)	SPME-GC-MS	Aldehydes, carboxylic acids, and ketones	Furfural	0.31	Peak areas x 107	[01]
Plywood	Poplar (Populus L.)	Resin: Phenol formaldehyde (PFP)	SPME-GC-MS	Aldehydes, carboxylic acids, and ketones	1-Hydroxypropan-2-one	0.32	Peak areas x 107	[01]
Plywood	Poplar (Populus L.)	Resin: Phenol formaldehyde (PFP)	SPME-GC-MS	Aldehydes, carboxylic acids, and ketones	Dodecanal	0.33	Peak areas x 107	[01]
Plywood	Poplar (Populus L.)	Resin: Phenol formaldehyde (PFP)	SPME-GC-MS	Aldehydes, carboxylic acids, and ketones	Nonanal	0.51	Peak areas x 107	[01]
Plywood	Poplar (Populus L.)	Resin: Phenol formaldehyde (PFP)	SPME-GC-MS	Aldehydes, carboxylic acids, and ketones	Hexanal	0.62	Peak areas x 107	[01]
Plywood	Poplar (Populus L.)	Resin: Phenol formaldehyde (PFP)	SPME-GC-MS	Aldehydes, carboxylic acids, and ketones	2-Hydroxybenzaldehyde	3.81	Peak areas x 107	[01]
Plywood	Poplar (Populus L.)	Resin: Phenol formaldehyde (PFP)	SPME-GC-MS	Aldehydes, carboxylic acids, and ketones	Decanal	2.57	Peak areas x 107	[01]
Plywood	Poplar (Populus L.)	Resin: Phenol formaldehyde (PFP)	SPME-GC-MS	Others	Dodecamethyl cyclohexasiloxane	0.05	Peak areas x 107	[01]
Plywood	Poplar (Populus L.)	Resin: Phenol formaldehyde (PFP)	SPME-GC-MS	Others	2,4-Dichloro-1-methylbenzene	0.15	Peak areas x 107	[01]
Plywood	Poplar (Populus L.)	Resin: Phenol formaldehyde (PFP)	SPME-GC-MS	Others	1-Methylene-1H-indene	0.17	Peak areas x 107	[01]
Plywood	Poplar (Populus L.)	Resin: Phenol formaldehyde (PFP)	SPME-GC-MS	Others	2-Furanmethanol	0.41	Peak areas x 107	[01]
Plywood	Poplar (Populus L.)	Resin: Phenol formaldehyde (PFP)	SPME-GC-MS	Others	1-Hexanol	0.53	Peak areas x 107	[01]
Plywood	Poplar (Populus L.)	Resin: Phenol formaldehyde (PFP)	SPME-GC-MS	Others	Salicyl alcohol	0.55	Peak areas x 107	[01]
Plywood	Poplar (Populus L.)	Resin: Phenol formaldehyde (PFP)	SPME-GC-MS	Others	2-Pentylfuran	0.83	Peak areas x 107	[01]
Plywood	Poplar (Populus L.)	Resin: Phenol formaldehyde (PFP)	SPME-GC-MS	Others	1,2-Dichloro-3-methylbenzene	1.23	Peak areas x 107	[01]
Plywood	Poplar (Populus L.)	Resin: Phenol formaldehyde (PFP)	SPME-GC-MS	Others	Phenyl acetate	1.23	Peak areas x 107	[01]
Plywood	Poplar (Populus L.)	Resin: Phenol formaldehyde (PFP)	SPME-GC-MS	Others	1-Undecanol	3.54	Peak areas x 107	[01]
Plywood	Poplar (Populus L.)	Resin: Phenol formaldehyde (PFP)	SPME-GC-MS	Others	Phenol	370	Peak areas x 107	[01]
Particleboard	Douglas Fir (Pseudotsuga menziesii)		Test chamber (ASTM D 5116-90)	Aldehydes, carboxylic acids, and ketones	Benzaldehyde	6	µg m-2 h-1	[02]
Particleboard	Douglas Fir (Pseudotsuga menziesii)		Test chamber (ASTM D 5116-90)	Aldehydes, carboxylic acids, and ketones	Hexanal	106	µg m-2 h-1	[02]
Particleboard	Douglas Fir (Pseudotsuga menziesii)		Test chamber (ASTM D 5116-90)	Aldehydes, carboxylic acids, and ketones	Nonanal	4	µg m-2 h-1	[02]
Particleboard	Douglas Fir (Pseudotsuga menziesii)		Test chamber (ASTM D 5116-90)	Aldehydes, carboxylic acids, and ketones	Octanal	4	µg m-2 h-1	[02]
Particleboard	Douglas Fir (Pseudotsuga menziesii)		Test chamber (ASTM D 5116-90)	Aldehydes, carboxylic acids, and ketones	Pentanal	6	µg m-2 h-1	[02]
Particleboard	Douglas Fir (Pseudotsuga menziesii)		Test chamber (ASTM D 5116-90)	Aldehydes, carboxylic acids, and ketones	trans-2-octenal	4	µg m-2 h-1	[02]
Medium Density Fibreboard (MDF)	Hardwood	Oak (Quercus spp.), Maple (Acer spp.), Aspen (Populus spp.), Alder (Alnus rubra) and Basswood (Tilia spp.)	Test chamber (ASTM D 5116-90)	Aldehydes, carboxylic acids, and ketones	Benzaldehyde	3	µg m-2 h-1	[02]
Particleboard	Hardwood	Oak (Quercus spp.), Maple (Acer spp.), Aspen (Populus spp.), Alder (Alnus rubra) and Basswood (Tilia spp.)	Test chamber (ASTM D 5116-90)	Aldehydes, carboxylic acids, and ketones	Benzaldehyde	3	µg m-2 h-1	[02]
Particleboard	Hardwood	Oak (Quercus spp.), Maple (Acer spp.), Aspen (Populus spp.), Alder (Alnus rubra) and Basswood (Tilia spp.)	Test chamber (ASTM D 5116-90)	Aldehydes, carboxylic acids, and ketones	Heptanal	7	µg m-2 h-1	[02]
Medium Density Fibreboard (MDF)	Hardwood	Oak (Quercus spp.), Maple (Acer spp.), Aspen (Populus spp.), Alder (Alnus rubra) and Basswood (Tilia spp.)	Test chamber (ASTM D 5116-90)	Aldehydes, carboxylic acids, and ketones	Hexanal	54	µg m-2 h-1	[02]
Particleboard	Hardwood	Oak (Quercus spp.), Maple (Acer spp.), Aspen (Populus spp.), Alder (Alnus rubra) and Basswood (Tilia spp.)	Test chamber (ASTM D 5116-90)	Aldehydes, carboxylic acids, and ketones	Hexanal	1245	µg m-2 h-1	[02]
Medium Density Fibreboard (MDF)	Hardwood	Oak (Quercus spp.), Maple (Acer spp.), Aspen (Populus spp.), Alder (Alnus rubra) and Basswood (Tilia spp.)	Test chamber (ASTM D 5116-90)	Aldehydes, carboxylic acids, and ketones	Nonanal	2	µg m-2 h-1	[02]
Particleboard	Hardwood	Oak (Quercus spp.), Maple (Acer spp.), Aspen (Populus spp.), Alder (Alnus rubra) and Basswood (Tilia spp.)	Test chamber (ASTM D 5116-90)	Aldehydes, carboxylic acids, and ketones	Nonanal	12	µg m-2 h-1	[02]
Medium Density Fibreboard (MDF)	Hardwood	Oak (Quercus spp.), Maple (Acer spp.), Aspen (Populus spp.), Alder (Alnus rubra) and Basswood (Tilia spp.)	Test chamber (ASTM D 5116-90)	Aldehydes, carboxylic acids, and ketones	Octanal	2	µg m-2 h-1	[02]
Particleboard	Hardwood	Oak (Quercus spp.), Maple (Acer spp.), Aspen (Populus spp.), Alder (Alnus rubra) and Basswood (Tilia spp.)	Test chamber (ASTM D 5116-90)	Aldehydes, carboxylic acids, and ketones	Octanal	13	µg m-2 h-1	[02]
Particleboard	Hardwood	Oak (Quercus spp.), Maple (Acer spp.), Aspen (Populus spp.), Alder (Alnus rubra) and Basswood (Tilia spp.)	Test chamber (ASTM D 5116-90)	Aldehydes, carboxylic acids, and ketones	Pentanal	89	µg m-2 h-1	[02]
Medium Density Fibreboard (MDF)	Hardwood	Oak (Quercus spp.), Maple (Acer spp.), Aspen (Populus spp.), Alder (Alnus rubra) and Basswood (Tilia spp.)	Test chamber (ASTM D 5116-90)	Aldehydes, carboxylic acids, and ketones	trans-2-octenal	3	µg m-2 h-1	[02]
Particleboard	Hardwood	Oak (Quercus spp.), Maple (Acer spp.), Aspen (Populus spp.), Alder (Alnus rubra) and Basswood (Tilia spp.)	Test chamber (ASTM D 5116-90)	Aldehydes, carboxylic acids, and ketones	trans-2-octenal	36	µg m-2 h-1	[02]
Medium Density Fibreboard (MDF)	Other	True firs (Abies spp.), Redwood (Sequoia sempervirens) and softwood/hardwood mixes	Test chamber (ASTM D 5116-90)	Aldehydes, carboxylic acids, and ketones	Benzaldehyde	3	µg m-2 h-1	[02]
Particleboard	Other	True firs (Abies spp.), Redwood (Sequoia sempervirens) and softwood/hardwood mixes	Test chamber (ASTM D 5116-90)	Aldehydes, carboxylic acids, and ketones	Benzaldehyde	16	µg m-2 h-1	[02]
Particleboard	Other	True firs (Abies spp.), Redwood (Sequoia sempervirens) and softwood/hardwood mixes	Test chamber (ASTM D 5116-90)	Aldehydes, carboxylic acids, and ketones	Heptanal	12	µg m-2 h-1	[02]
Medium Density Fibreboard (MDF)	Other	True firs (Abies spp.), Redwood (Sequoia sempervirens) and softwood/hardwood mixes	Test chamber (ASTM D 5116-90)	Aldehydes, carboxylic acids, and ketones	Hexanal	30	µg m-2 h-1	[02]
Particleboard	Other	True firs (Abies spp.), Redwood (Sequoia sempervirens) and softwood/hardwood mixes	Test chamber (ASTM D 5116-90)	Aldehydes, carboxylic acids, and ketones	Hexanal	1089	µg m-2 h-1	[02]
Particleboard	Other	True firs (Abies spp.), Redwood (Sequoia sempervirens) and softwood/hardwood mixes	Test chamber (ASTM D 5116-90)	Aldehydes, carboxylic acids, and ketones	Nonanal	23	µg m-2 h-1	[02]
Particleboard	Other	True firs (Abies spp.), Redwood (Sequoia sempervirens) and softwood/hardwood mixes	Test chamber (ASTM D 5116-90)	Aldehydes, carboxylic acids, and ketones	Octanal	22	µg m-2 h-1	[02]
Particleboard	Other	True firs (Abies spp.), Redwood (Sequoia sempervirens) and softwood/hardwood mixes	Test chamber (ASTM D 5116-90)	Aldehydes, carboxylic acids, and ketones	Pentanal	79	µg m-2 h-1	[02]
Particleboard	Other	True firs (Abies spp.), Redwood (Sequoia sempervirens) and softwood/hardwood mixes	Test chamber (ASTM D 5116-90)	Aldehydes, carboxylic acids, and ketones	trans-2-octenal	49	µg m-2 h-1	[02]
Medium Density Fibreboard (MDF)	Pine	Lodgepole pine (Pinus contorta), Ponderosa pine (Pinus ponderosa) and Western white pine (Pinus monticola)	Test chamber (ASTM D 5116-90)	Aldehydes, carboxylic acids, and ketones	Benzaldehyde	17	µg m-2 h-1	[02]
Medium Density Fibreboard (MDF)	Pine	Lodgepole pine (Pinus contorta), Ponderosa pine (Pinus ponderosa) and Western white pine (Pinus monticola)	Test chamber (ASTM D 5116-90)	Aldehydes, carboxylic acids, and ketones	Heptanal	7	µg m-2 h-1	[02]
Medium Density Fibreboard (MDF)	Pine	Lodgepole pine (Pinus contorta), Ponderosa pine (Pinus ponderosa) and Western white pine (Pinus monticola)	Test chamber (ASTM D 5116-90)	Aldehydes, carboxylic acids, and ketones	Hexanal	285	µg m-2 h-1	[02]
Medium Density Fibreboard (MDF)	Pine	Lodgepole pine (Pinus contorta), Ponderosa pine (Pinus ponderosa) and Western white pine (Pinus monticola)	Test chamber (ASTM D 5116-90)	Aldehydes, carboxylic acids, and ketones	Nonanal	12	µg m-2 h-1	[02]
Medium Density Fibreboard (MDF)	Pine	Lodgepole pine (Pinus contorta), Ponderosa pine (Pinus ponderosa) and Western white pine (Pinus monticola)	Test chamber (ASTM D 5116-90)	Aldehydes, carboxylic acids, and ketones	Octanal	9	µg m-2 h-1	[02]
Medium Density Fibreboard (MDF)	Pine	Lodgepole pine (Pinus contorta), Ponderosa pine (Pinus ponderosa) and Western white pine (Pinus monticola)	Test chamber (ASTM D 5116-90)	Aldehydes, carboxylic acids, and ketones	Pentanal	26	µg m-2 h-1	[02]
Medium Density Fibreboard (MDF)	Pine	Lodgepole pine (Pinus contorta), Ponderosa pine (Pinus ponderosa) and Western white pine (Pinus monticola)	Test chamber (ASTM D 5116-90)	Aldehydes, carboxylic acids, and ketones	trans-2-octenal	4	µg m-2 h-1	[02]
Particleboard	Pine	Lodgepole pine (Pinus contorta), Ponderosa pine (Pinus ponderosa) and Western white pine (Pinus monticola)	Test chamber (ASTM D 5116-90)	Aldehydes, carboxylic acids, and ketones	Benzaldehyde	55	µg m-2 h-1	[02]
Particleboard	Pine	Lodgepole pine (Pinus contorta), Ponderosa pine (Pinus ponderosa) and Western white pine (Pinus monticola)	Test chamber (ASTM D 5116-90)	Aldehydes, carboxylic acids, and ketones	Heptanal	21	µg m-2 h-1	[02]
Particleboard	Pine	Lodgepole pine (Pinus contorta), Ponderosa pine (Pinus ponderosa) and Western white pine (Pinus monticola)	Test chamber (ASTM D 5116-90)	Aldehydes, carboxylic acids, and ketones	Hexanal	851	µg m-2 h-1	[02]
Particleboard	Pine	Lodgepole pine (Pinus contorta), Ponderosa pine (Pinus ponderosa) and Western white pine (Pinus monticola)	Test chamber (ASTM D 5116-90)	Aldehydes, carboxylic acids, and ketones	Nonanal	32	µg m-2 h-1	[02]
Particleboard	Pine	Lodgepole pine (Pinus contorta), Ponderosa pine (Pinus ponderosa) and Western white pine (Pinus monticola)	Test chamber (ASTM D 5116-90)	Aldehydes, carboxylic acids, and ketones	Octanal	34	µg m-2 h-1	[02]
Particleboard	Pine	Lodgepole pine (Pinus contorta), Ponderosa pine (Pinus ponderosa) and Western white pine (Pinus monticola)	Test chamber (ASTM D 5116-90)	Aldehydes, carboxylic acids, and ketones	Pentanal	82	µg m-2 h-1	[02]
Particleboard	Pine	Lodgepole pine (Pinus contorta), Ponderosa pine (Pinus ponderosa) and Western white pine (Pinus monticola)	Test chamber (ASTM D 5116-90)	Aldehydes, carboxylic acids, and ketones	trans-2-octenal	41	µg m-2 h-1	[02]
Particleboard	Southern pine	Longleaf pine (Pinus palustris), Shortleaf pine (Pinus echinata), Loblolly pine (Pinus taeda) and Slash pine (Pinus elliottii)	Test chamber (ASTM D 5116-90)	Aldehydes, carboxylic acids, and ketones	Benzaldehyde	94	µg m-2 h-1	[02]
Medium Density Fibreboard (MDF)	Southern pine	Longleaf pine (Pinus palustris), Shortleaf pine (Pinus echinata), Loblolly pine (Pinus taeda) and Slash pine (Pinus elliottii)	Test chamber (ASTM D 5116-90)	Aldehydes, carboxylic acids, and ketones	Benzaldehyde	135	µg m-2 h-1	[02]
Particleboard	Southern pine	Longleaf pine (Pinus palustris), Shortleaf pine (Pinus echinata), Loblolly pine (Pinus taeda) and Slash pine (Pinus elliottii)	Test chamber (ASTM D 5116-90)	Aldehydes, carboxylic acids, and ketones	Heptanal	42	µg m-2 h-1	[02]
Medium Density Fibreboard (MDF)	Southern pine	Longleaf pine (Pinus palustris), Shortleaf pine (Pinus echinata), Loblolly pine (Pinus taeda) and Slash pine (Pinus elliottii)	Test chamber (ASTM D 5116-90)	Aldehydes, carboxylic acids, and ketones	Heptanal	70	µg m-2 h-1	[02]
Particleboard	Southern pine	Longleaf pine (Pinus palustris), Shortleaf pine (Pinus echinata), Loblolly pine (Pinus taeda) and Slash pine (Pinus elliottii)	Test chamber (ASTM D 5116-90)	Aldehydes, carboxylic acids, and ketones	Hexanal	981	µg m-2 h-1	[02]
Medium Density Fibreboard (MDF)	Southern pine	Longleaf pine (Pinus palustris), Shortleaf pine (Pinus echinata), Loblolly pine (Pinus taeda) and Slash pine (Pinus elliottii)	Test chamber (ASTM D 5116-90)	Aldehydes, carboxylic acids, and ketones	Hexanal	1781	µg m-2 h-1	[02]
Particleboard	Southern pine	Longleaf pine (Pinus palustris), Shortleaf pine (Pinus echinata), Loblolly pine (Pinus taeda) and Slash pine (Pinus elliottii)	Test chamber (ASTM D 5116-90)	Aldehydes, carboxylic acids, and ketones	Nonanal	63	µg m-2 h-1	[02]
Medium Density Fibreboard (MDF)	Southern pine	Longleaf pine (Pinus palustris), Shortleaf pine (Pinus echinata), Loblolly pine (Pinus taeda) and Slash pine (Pinus elliottii)	Test chamber (ASTM D 5116-90)	Aldehydes, carboxylic acids, and ketones	Nonanal	96	µg m-2 h-1	[02]
Particleboard	Southern pine	Longleaf pine (Pinus palustris), Shortleaf pine (Pinus echinata), Loblolly pine (Pinus taeda) and Slash pine (Pinus elliottii)	Test chamber (ASTM D 5116-90)	Aldehydes, carboxylic acids, and ketones	Octanal	76	µg m-2 h-1	[02]
Medium Density Fibreboard (MDF)	Southern pine	Longleaf pine (Pinus palustris), Shortleaf pine (Pinus echinata), Loblolly pine (Pinus taeda) and Slash pine (Pinus elliottii)	Test chamber (ASTM D 5116-90)	Aldehydes, carboxylic acids, and ketones	Octanal	121	µg m-2 h-1	[02]
Particleboard	Southern pine	Longleaf pine (Pinus palustris), Shortleaf pine (Pinus echinata), Loblolly pine (Pinus taeda) and Slash pine (Pinus elliottii)	Test chamber (ASTM D 5116-90)	Aldehydes, carboxylic acids, and ketones	Pentanal	113	µg m-2 h-1	[02]
Medium Density Fibreboard (MDF)	Southern pine	Longleaf pine (Pinus palustris), Shortleaf pine (Pinus echinata), Loblolly pine (Pinus taeda) and Slash pine (Pinus elliottii)	Test chamber (ASTM D 5116-90)	Aldehydes, carboxylic acids, and ketones	Pentanal	228	µg m-2 h-1	[02]
Particleboard	Southern pine	Longleaf pine (Pinus palustris), Shortleaf pine (Pinus echinata), Loblolly pine (Pinus taeda) and Slash pine (Pinus elliottii)	Test chamber (ASTM D 5116-90)	Aldehydes, carboxylic acids, and ketones	trans-2-octenal	33	µg m-2 h-1	[02]
Medium Density Fibreboard (MDF)	Southern pine	Longleaf pine (Pinus palustris), Shortleaf pine (Pinus echinata), Loblolly pine (Pinus taeda) and Slash pine (Pinus elliottii)	Test chamber (ASTM D 5116-90)	Aldehydes, carboxylic acids, and ketones	trans-2-octenal	60	µg m-2 h-1	[02]
Particleboard	Douglas Fir (Pseudotsuga menziesii)		GC-MSD	Terpenes and terpenoids	Borneol	4	µg m-2 h-1	[03]
Particleboard	Douglas Fir (Pseudotsuga menziesii)		GC-MSD	Terpenes and terpenoids	Limonene	9	µg m-2 h-1	[03]
Particleboard	Douglas Fir (Pseudotsuga menziesii)		GC-MSD	Terpenes and terpenoids	p-Cymene	4	µg m-2 h-1	[03]
Particleboard	Douglas Fir (Pseudotsuga menziesii)		GC-MSD	Terpenes and terpenoids	α-Pinene	11	µg m-2 h-1	[03]
Particleboard	Douglas Fir (Pseudotsuga menziesii)		GC-MSD	Terpenes and terpenoids	β-Pinene	1	µg m-2 h-1	[03]
Particleboard	Douglas Fir (Pseudotsuga menziesii)		GC-MSD	Terpenes and terpenoids	Δ3-Carene	2	µg m-2 h-1	[03]
Particleboard	Douglas Fir (Pseudotsuga menziesii)		Test chamber (ASTM D 5116-90)	Terpenes and terpenoids	Borneol	4	µg m-2 h-1	[03]
Particleboard	Douglas Fir (Pseudotsuga menziesii)		Test chamber (ASTM D 5116-90)	Terpenes and terpenoids	Limonene	38	µg m-2 h-1	[03]
Particleboard	Douglas Fir (Pseudotsuga menziesii)		Test chamber (ASTM D 5116-90)	Terpenes and terpenoids	p-Cymene	8	µg m-2 h-1	[03]
Particleboard	Douglas Fir (Pseudotsuga menziesii)		Test chamber (ASTM D 5116-90)	Terpenes and terpenoids	α-Pinene	8	µg m-2 h-1	[03]
Particleboard	Douglas Fir (Pseudotsuga menziesii)		Test chamber (ASTM D 5116-90)	Terpenes and terpenoids	β-Pinene	4	µg m-2 h-1	[03]
Particleboard	Douglas Fir (Pseudotsuga menziesii)		Test chamber (ASTM D 5116-90)	Terpenes and terpenoids	Δ3-Carene	8	µg m-2 h-1	[03]
Medium Density Fibreboard (MDF)	Pine	Lodgepole pine (Pinus contorta), Ponderosa pine (Pinus ponderosa) and Western white pine (Pinus monticola)	Test chamber (ASTM D 5116-90)	Terpenes and terpenoids	Borneol	7	µg m-2 h-1	[03]
Medium Density Fibreboard (MDF)	Pine	Lodgepole pine (Pinus contorta), Ponderosa pine (Pinus ponderosa) and Western white pine (Pinus monticola)	Test chamber (ASTM D 5116-90)	Terpenes and terpenoids	Limonene	2	µg m-2 h-1	[03]
Medium Density Fibreboard (MDF)	Pine	Lodgepole pine (Pinus contorta), Ponderosa pine (Pinus ponderosa) and Western white pine (Pinus monticola)	Test chamber (ASTM D 5116-90)	Terpenes and terpenoids	p-Cymene	0.5	µg m-2 h-1	[03]
Medium Density Fibreboard (MDF)	Pine	Lodgepole pine (Pinus contorta), Ponderosa pine (Pinus ponderosa) and Western white pine (Pinus monticola)	Test chamber (ASTM D 5116-90)	Terpenes and terpenoids	Δ3-Carene	2	µg m-2 h-1	[03]
Medium Density Fibreboard (MDF)	Southern pine	Longleaf pine (Pinus palustris), Shortleaf pine (Pinus echinata), Loblolly pine (Pinus taeda) and Slash pine (Pinus elliottii)	Test chamber (ASTM D 5116-90)	Terpenes and terpenoids	Borneol	2	µg m-2 h-1	[03]
Medium Density Fibreboard (MDF)	Southern pine	Longleaf pine (Pinus palustris), Shortleaf pine (Pinus echinata), Loblolly pine (Pinus taeda) and Slash pine (Pinus elliottii)	Test chamber (ASTM D 5116-90)	Terpenes and terpenoids	p-Cymene	0.1	µg m-2 h-1	[03]
Particleboard	Pine	Lodgepole pine (Pinus contorta), Ponderosa pine (Pinus ponderosa) and Western white pine (Pinus monticola)	GC-MSD	Terpenes and terpenoids	Borneol	11	µg m-2 h-1	[03]
Particleboard	Pine	Lodgepole pine (Pinus contorta), Ponderosa pine (Pinus ponderosa) and Western white pine (Pinus monticola)	GC-MSD	Terpenes and terpenoids	Camphene	3	µg m-2 h-1	[03]
Particleboard	Pine	Lodgepole pine (Pinus contorta), Ponderosa pine (Pinus ponderosa) and Western white pine (Pinus monticola)	GC-MSD	Terpenes and terpenoids	Limonene	50	µg m-2 h-1	[03]
Particleboard	Pine	Lodgepole pine (Pinus contorta), Ponderosa pine (Pinus ponderosa) and Western white pine (Pinus monticola)	GC-MSD	Terpenes and terpenoids	p-Cymene	28	µg m-2 h-1	[03]
Particleboard	Pine	Lodgepole pine (Pinus contorta), Ponderosa pine (Pinus ponderosa) and Western white pine (Pinus monticola)	GC-MSD	Terpenes and terpenoids	α-Pinene	42	µg m-2 h-1	[03]
Particleboard	Pine	Lodgepole pine (Pinus contorta), Ponderosa pine (Pinus ponderosa) and Western white pine (Pinus monticola)	GC-MSD	Terpenes and terpenoids	β-Pinene	72	µg m-2 h-1	[03]
Particleboard	Pine	Lodgepole pine (Pinus contorta), Ponderosa pine (Pinus ponderosa) and Western white pine (Pinus monticola)	GC-MSD	Terpenes and terpenoids	Δ3-Carene	78	µg m-2 h-1	[03]
Particleboard	Pine	Lodgepole pine (Pinus contorta), Ponderosa pine (Pinus ponderosa) and Western white pine (Pinus monticola)	Test chamber (ASTM D 5116-90)	Terpenes and terpenoids	Borneol	12	µg m-2 h-1	[03]
Particleboard	Pine	Lodgepole pine (Pinus contorta), Ponderosa pine (Pinus ponderosa) and Western white pine (Pinus monticola)	Test chamber (ASTM D 5116-90)	Terpenes and terpenoids	Camphene	2	µg m-2 h-1	[03]
Particleboard	Pine	Lodgepole pine (Pinus contorta), Ponderosa pine (Pinus ponderosa) and Western white pine (Pinus monticola)	Test chamber (ASTM D 5116-90)	Terpenes and terpenoids	Limonene	31	µg m-2 h-1	[03]
Particleboard	Pine	Lodgepole pine (Pinus contorta), Ponderosa pine (Pinus ponderosa) and Western white pine (Pinus monticola)	Test chamber (ASTM D 5116-90)	Terpenes and terpenoids	p-Cymene	24	µg m-2 h-1	[03]
Particleboard	Pine	Lodgepole pine (Pinus contorta), Ponderosa pine (Pinus ponderosa) and Western white pine (Pinus monticola)	Test chamber (ASTM D 5116-90)	Terpenes and terpenoids	α-Pinene	23	µg m-2 h-1	[03]
Medium Density Fibreboard (MDF)	Hardwood	Oak (Quercus spp.), Maple (Acer spp.), Aspen (Populus spp.), Alder (Alnus rubra) and Basswood (Tilia spp.)	Test chamber (ASTM D 5116-90)	Terpenes and terpenoids	Borneol	2	µg m-2 h-1	[03]
Medium Density Fibreboard (MDF)	Other	True firs (Abies spp.), Redwood (Sequoia sempervirens) and softwood/hardwood mixes	Test chamber (ASTM D 5116-90)	Terpenes and terpenoids	Borneol	4	µg m-2 h-1	[03]
Particleboard	Other	True firs (Abies spp.), Redwood (Sequoia sempervirens) and softwood/hardwood mixes	GC-MSD	Terpenes and terpenoids	Borneol	9	µg m-2 h-1	[03]
Particleboard	Pine	Lodgepole pine (Pinus contorta), Ponderosa pine (Pinus ponderosa) and Western white pine (Pinus monticola)	Test chamber (ASTM D 5116-90)	Terpenes and terpenoids	β-Pinene	26	µg m-2 h-1	[03]
Particleboard	Pine	Lodgepole pine (Pinus contorta), Ponderosa pine (Pinus ponderosa) and Western white pine (Pinus monticola)	Test chamber (ASTM D 5116-90)	Terpenes and terpenoids	Δ3-Carene	48	µg m-2 h-1	[03]
Particleboard	Southern pine	Longleaf pine (Pinus palustris), Shortleaf pine (Pinus echinata), Loblolly pine (Pinus taeda) and Slash pine (Pinus elliottii)	GC-MSD	Terpenes and terpenoids	Borneol	16	µg m-2 h-1	[03]
Particleboard	Southern pine	Longleaf pine (Pinus palustris), Shortleaf pine (Pinus echinata), Loblolly pine (Pinus taeda) and Slash pine (Pinus elliottii)	Test chamber (ASTM D 5116-90)	Terpenes and terpenoids	Borneol	17	µg m-2 h-1	[03]
Particleboard	Other	True firs (Abies spp.), Redwood (Sequoia sempervirens) and softwood/hardwood mixes	GC-MSD	Terpenes and terpenoids	Camphene	2	µg m-2 h-1	[03]
Particleboard	Southern pine	Longleaf pine (Pinus palustris), Shortleaf pine (Pinus echinata), Loblolly pine (Pinus taeda) and Slash pine (Pinus elliottii)	GC-MSD	Terpenes and terpenoids	Camphene	3	µg m-2 h-1	[03]
Particleboard	Southern pine	Longleaf pine (Pinus palustris), Shortleaf pine (Pinus echinata), Loblolly pine (Pinus taeda) and Slash pine (Pinus elliottii)	Test chamber (ASTM D 5116-90)	Terpenes and terpenoids	Camphene	3	µg m-2 h-1	[03]
Particleboard	Southern pine	Longleaf pine (Pinus palustris), Shortleaf pine (Pinus echinata), Loblolly pine (Pinus taeda) and Slash pine (Pinus elliottii)	GC-MSD	Terpenes and terpenoids	Limonene	9	µg m-2 h-1	[03]
Particleboard	Southern pine	Longleaf pine (Pinus palustris), Shortleaf pine (Pinus echinata), Loblolly pine (Pinus taeda) and Slash pine (Pinus elliottii)	Test chamber (ASTM D 5116-90)	Terpenes and terpenoids	Limonene	14	µg m-2 h-1	[03]
Particleboard	Southern pine	Longleaf pine (Pinus palustris), Shortleaf pine (Pinus echinata), Loblolly pine (Pinus taeda) and Slash pine (Pinus elliottii)	GC-MSD	Terpenes and terpenoids	p-Cymene	6	µg m-2 h-1	[03]
Particleboard	Southern pine	Longleaf pine (Pinus palustris), Shortleaf pine (Pinus echinata), Loblolly pine (Pinus taeda) and Slash pine (Pinus elliottii)	Test chamber (ASTM D 5116-90)	Terpenes and terpenoids	p-Cymene	6	µg m-2 h-1	[03]
Particleboard	Southern pine	Longleaf pine (Pinus palustris), Shortleaf pine (Pinus echinata), Loblolly pine (Pinus taeda) and Slash pine (Pinus elliottii)	Test chamber (ASTM D 5116-90)	Terpenes and terpenoids	α-Pinene	40	µg m-2 h-1	[03]
Particleboard	Southern pine	Longleaf pine (Pinus palustris), Shortleaf pine (Pinus echinata), Loblolly pine (Pinus taeda) and Slash pine (Pinus elliottii)	GC-MSD	Terpenes and terpenoids	α-Pinene	42	µg m-2 h-1	[03]
Particleboard	Southern pine	Longleaf pine (Pinus palustris), Shortleaf pine (Pinus echinata), Loblolly pine (Pinus taeda) and Slash pine (Pinus elliottii)	Test chamber (ASTM D 5116-90)	Terpenes and terpenoids	β-Pinene	17	µg m-2 h-1	[03]
Particleboard	Southern pine	Longleaf pine (Pinus palustris), Shortleaf pine (Pinus echinata), Loblolly pine (Pinus taeda) and Slash pine (Pinus elliottii)	GC-MSD	Terpenes and terpenoids	β-Pinene	19	µg m-2 h-1	[03]
Medium Density Fibreboard (MDF)	Hardwood	Oak (Quercus spp.), Maple (Acer spp.), Aspen (Populus spp.), Alder (Alnus rubra) and Basswood (Tilia spp.)	Test chamber (ASTM D 5116-90)	Terpenes and terpenoids	Limonene	5	µg m-2 h-1	[03]
Particleboard	Other	True firs (Abies spp.), Redwood (Sequoia sempervirens) and softwood/hardwood mixes	GC-MSD	Terpenes and terpenoids	Limonene	7	µg m-2 h-1	[03]
Medium Density Fibreboard (MDF)	Hardwood	Oak (Quercus spp.), Maple (Acer spp.), Aspen (Populus spp.), Alder (Alnus rubra) and Basswood (Tilia spp.)	Test chamber (ASTM D 5116-90)	Terpenes and terpenoids	p-Cymene	0.4	µg m-2 h-1	[03]
Particleboard	Other	True firs (Abies spp.), Redwood (Sequoia sempervirens) and softwood/hardwood mixes	GC-MSD	Terpenes and terpenoids	p-Cymene	3	µg m-2 h-1	[03]
Particleboard	Hardwood	Oak (Quercus spp.), Maple (Acer spp.), Aspen (Populus spp.), Alder (Alnus rubra) and Basswood (Tilia spp.)	GC-MSD	Terpenes and terpenoids	α-Pinene	9	µg m-2 h-1	[03]
Particleboard	Hardwood	Oak (Quercus spp.), Maple (Acer spp.), Aspen (Populus spp.), Alder (Alnus rubra) and Basswood (Tilia spp.)	Test chamber (ASTM D 5116-90)	Terpenes and terpenoids	α-Pinene	11	µg m-2 h-1	[03]
Particleboard	Other	True firs (Abies spp.), Redwood (Sequoia sempervirens) and softwood/hardwood mixes	GC-MSD	Terpenes and terpenoids	α-Pinene	51	µg m-2 h-1	[03]
Particleboard	Hardwood	Oak (Quercus spp.), Maple (Acer spp.), Aspen (Populus spp.), Alder (Alnus rubra) and Basswood (Tilia spp.)	GC-MSD	Terpenes and terpenoids	β-Pinene	3	µg m-2 h-1	[03]
Particleboard	Hardwood	Oak (Quercus spp.), Maple (Acer spp.), Aspen (Populus spp.), Alder (Alnus rubra) and Basswood (Tilia spp.)	Test chamber (ASTM D 5116-90)	Terpenes and terpenoids	β-Pinene	3	µg m-2 h-1	[03]
Particleboard	Other	True firs (Abies spp.), Redwood (Sequoia sempervirens) and softwood/hardwood mixes	GC-MSD	Terpenes and terpenoids	β-Pinene	27	µg m-2 h-1	[03]
Particleboard	Hardwood	Oak (Quercus spp.), Maple (Acer spp.), Aspen (Populus spp.), Alder (Alnus rubra) and Basswood (Tilia spp.)	GC-MSD	Terpenes and terpenoids	Δ3-Carene	3	µg m-2 h-1	[03]
Particleboard	Hardwood	Oak (Quercus spp.), Maple (Acer spp.), Aspen (Populus spp.), Alder (Alnus rubra) and Basswood (Tilia spp.)	Test chamber (ASTM D 5116-90)	Terpenes and terpenoids	Δ3-Carene	3	µg m-2 h-1	[03]
Plywood	Undisclosed	PVC veneered plywood	Micro-thermal extractor GC-MS-O	Aldehydes, carboxylic acids, and ketones	Hexanal	Detection only	Detection only	[04]
Plywood	Undisclosed	PVC veneered plywood	Micro-thermal extractor GC-MS-O	Aldehydes, carboxylic acids, and ketones	Benzaldehyde	Detection only	Detection only	[04]
Plywood	Undisclosed	PVC veneered plywood	Micro-thermal extractor GC-MS-O	Aldehydes, carboxylic acids, and ketones	Nonanal	Detection only	Detection only	[04]
Plywood	Undisclosed	PVC veneered plywood	Micro-thermal extractor GC-MS-O	Aldehydes, carboxylic acids, and ketones	Decanal	Detection only	Detection only	[04]
Plywood	Undisclosed	PVC veneered plywood	Micro-thermal extractor GC-MS-O	Aldehydes, carboxylic acids, and ketones	2-methylcyclopentanone	Detection only	Detection only	[04]
Plywood	Undisclosed	PVC veneered plywood	Micro-thermal extractor GC-MS-O	Others	1,3-Dimethylbenzene	10.47	µg cm-3	[04]
Plywood	Undisclosed	PVC veneered plywood	Micro-thermal extractor GC-MS-O	Others	1,7-Dimethyl naphthalene	8.15	µg cm-3	[04]
Plywood	Undisclosed	PVC veneered plywood	Micro-thermal extractor GC-MS-O	Others	1-methylene-1H-ninhydrin	14.23	µg cm-3	[04]
Plywood	Undisclosed	PVC veneered plywood	Micro-thermal extractor GC-MS-O	Others	2,2,7,7-Tetramethyloctane	30.89	µg cm-3	[04]
Plywood	Undisclosed	PVC veneered plywood	Micro-thermal extractor GC-MS-O	Others	2-ethyl-1-hexanol	23.53	µg cm-3	[04]
Plywood	Undisclosed	PVC veneered plywood	Micro-thermal extractor GC-MS-O	Others	2-Methylnaphthalene	14.98	µg cm-3	[04]
Plywood	Undisclosed	PVC veneered plywood	Micro-thermal extractor GC-MS-O	Others	Acenaphthene	17.46	µg cm-3	[04]
Plywood	Undisclosed	PVC veneered plywood	Micro-thermal extractor GC-MS-O	Others	Benzene	6 ,67	µg cm-3	[04]
Plywood	Undisclosed	PVC veneered plywood	Micro-thermal extractor GC-MS-O	Others	Biphenyl	13.26	µg cm-3	[04]
Plywood	Undisclosed	PVC veneered plywood	Micro-thermal extractor GC-MS-O	Others	Dibenzofuran	41.48	µg cm-3	[04]
Plywood	Undisclosed	PVC veneered plywood	Micro-thermal extractor GC-MS-O	Others	Dibutyl phthalate	12.1	µg cm-3	[04]
Plywood	Undisclosed	PVC veneered plywood	Micro-thermal extractor GC-MS-O	Others	Ethylbenzene	25.77	µg cm-3	[04]
Plywood	Undisclosed	PVC veneered plywood	Micro-thermal extractor GC-MS-O	Others	Fluorene	45.86	µg cm-3	[04]
Plywood	Undisclosed	PVC veneered plywood	Micro-thermal extractor GC-MS-O	Others	Phenanthrene	26.97	µg cm-3	[04]
Plywood	Undisclosed	PVC veneered plywood	Micro-thermal extractor GC-MS-O	Others	Toluene	25.51	µg cm-3	[04]
Particleboard	Undisclosed		SPME-GC-FAIMS	Aldehydes, carboxylic acids, and ketones	Acetic acid	Detection only	Detection only	[05]
Particleboard	Undisclosed		SPME-GC-FAIMS	Aldehydes, carboxylic acids, and ketones	Acetone	Detection only	Detection only	[05]
Particleboard	Undisclosed		SPME-GC-FAIMS	Aldehydes, carboxylic acids, and ketones	Hexanal	Detection only	Detection only	[05]
Particleboard	Undisclosed		SPME-GC-FAIMS	Aldehydes, carboxylic acids, and ketones	Nonanal	Detection only	Detection only	[05]
Particleboard	Undisclosed		SPME-GC-FAIMS	Aldehydes, carboxylic acids, and ketones	Pentanal	Detection only	Detection only	[05]
Particleboard	Undisclosed		SPME-GC-FAIMS	Others	Decamethyl cyclopentasiloxane	Detection only	Detection only	[05]
Particleboard	Undisclosed		SPME-GC-FAIMS	Others	Dodecamethyl cyclohexasiloxane	Detection only	Detection only	[05]
Particleboard	Undisclosed		SPME-GC-FAIMS	Others	Ethyl acetate	Detection only	Detection only	[05]
Particleboard	Undisclosed		SPME-GC-FAIMS	Others	Toluene	Detection only	Detection only	[05]
Particleboard	Undisclosed		SPME-GC-FAIMS	Terpenes and terpenoids	Camphene	Detection only	Detection only	[05]
Particleboard	Undisclosed		SPME-GC-FAIMS	Terpenes and terpenoids	Limonene	Detection only	Detection only	[05]
Particleboard	Undisclosed		SPME-GC-FAIMS	Terpenes and terpenoids	α-Pinene	Detection only	Detection only	[05]
Particleboard	Undisclosed		SPME-GC-FAIMS	Terpenes and terpenoids	α-Thujene	Detection only	Detection only	[05]
Particleboard	Undisclosed		SPME-GC-FAIMS	Terpenes and terpenoids	β-Cymene	Detection only	Detection only	[05]
Particleboard	Undisclosed		SPME-GC-FAIMS	Terpenes and terpenoids	β-Pinene	Detection only	Detection only	[05]
Particleboard	Undisclosed		SPME-GC-FAIMS	Terpenes and terpenoids	Δ3-Carene	Detection only	Detection only	[05]
Binderless board	Birch	Woody biomass binderless board	HS-SPME-GC-MS	Aldehydes, carboxylic acids, and ketones	Furfural	31.8 ± 8.2	% Peak area	[07]
Binderless board	Birch	Woody biomass binderless board	HS-SPME-GC-MS	Aldehydes, carboxylic acids, and ketones	5-Methylfurfural	4.2 ± 0.3	% Peak area	[07]
Binderless board	Birch	Woody biomass binderless board	HS-SPME-GC-MS	Aldehydes, carboxylic acids, and ketones	Acetic acid	45.9 ± 9.4	% Peak area	[07]
Particleboard	Birch	Bio-based adhesive containing suberinic acids	HS-SPME-GC-MS	Aldehydes, carboxylic acids, and ketones	Hexanal	<0.5	% Peak area	[07]
Particleboard	Birch	Bio-based adhesive containing suberinic acids	HS-SPME-GC-MS	Aldehydes, carboxylic acids, and ketones	Nonanal	0.9 ± 0.4	% Peak area	[07]
Particleboard	Birch	Bio-based adhesive containing suberinic acids	HS-SPME-GC-MS	Aldehydes, carboxylic acids, and ketones	5-Methylfurfural	13.1 ± 1.9	% Peak area	[07]
Particleboard	Birch	Bio-based adhesive containing suberinic acids	HS-SPME-GC-MS	Aldehydes, carboxylic acids, and ketones	Acetic acid	14.8 ± 10.1	% Peak area	[07]
Particleboard	Birch	Bio-based adhesive containing suberinic acids	HS-SPME-GC-MS	Aldehydes, carboxylic acids, and ketones	Furfural	21.8 ± 11.0	% Peak area	[07]
Binderless board	Grey Alder (Alnus incana)	Woody biomass binderless board	HS-SPME-GC-MS	Aldehydes, carboxylic acids, and ketones	5-Methylfurfural	3.6 ± 0.5	% Peak area	[07]
Binderless board	Grey Alder (Alnus incana)	Woody biomass binderless board	HS-SPME-GC-MS	Aldehydes, carboxylic acids, and ketones	Furfural	31.6 ± 10.0	% Peak area	[07]
Binderless board	Grey Alder (Alnus incana)	Woody biomass binderless board	HS-SPME-GC-MS	Aldehydes, carboxylic acids, and ketones	Acetic acid	47.3 ± 6.1	% Peak area	[07]
Particleboard	Undisclosed	Resin: Melamine-Urea-Formaldehyde	HS-SPME-GC-MS	Aldehydes, carboxylic acids, and ketones	Furfural	<0.5	% Peak area	[07]
Particleboard	Undisclosed	Resin: Melamine-Urea-Formaldehyde	HS-SPME-GC-MS	Aldehydes, carboxylic acids, and ketones	Verbenone	0.8 ± 0.2	% Peak area	[07]
Particleboard	Undisclosed	Resin: Melamine-Urea-Formaldehyde	HS-SPME-GC-MS	Aldehydes, carboxylic acids, and ketones	Heptanal	0.9 ± 0.4	% Peak area	[07]
Particleboard	Undisclosed	Resin: Melamine-Urea-Formaldehyde	HS-SPME-GC-MS	Aldehydes, carboxylic acids, and ketones	Hexanal	13.2 ± 5.7	% Peak area	[07]
Particleboard	Undisclosed	Resin: Melamine-Urea-Formaldehyde	HS-SPME-GC-MS	Aldehydes, carboxylic acids, and ketones	Nonanal	2.4 ± 0.7	% Peak area	[07]
Particleboard	Undisclosed	Resin: Melamine-Urea-Formaldehyde	HS-SPME-GC-MS	Aldehydes, carboxylic acids, and ketones	Acetic acid	5.2 ± 1.6	% Peak area	[07]
Binderless board	Birch	Woody biomass binderless board	HS-SPME-GC-MS	Terpenes and terpenoids	γ-butyrolactone	1.0 ± 0.4	% Peak area	[07]
Binderless board	Grey Alder (Alnus incana)	Woody biomass binderless board	HS-SPME-GC-MS	Terpenes and terpenoids	γ-butyrolactone	<0.5	% Peak area	[07]
Particleboard	Birch	Bio-based adhesive containing suberinic acids	HS-SPME-GC-MS	Others	1,2,4-Trimethylbenzene	1.9 ± 0.3	% Peak area	[07]
Particleboard	Birch	Bio-based adhesive containing suberinic acids	HS-SPME-GC-MS	Terpenes and terpenoids	Sylvestrene	<0.5	% Peak area	[07]
Particleboard	Birch	Bio-based adhesive containing suberinic acids	HS-SPME-GC-MS	Terpenes and terpenoids	α-Pinene	0.9 ± 0.2	% Peak area	[07]
Particleboard	Undisclosed	Resin: Melamine-Urea-Formaldehyde	HS-SPME-GC-MS	Terpenes and terpenoids	Sylvestrene	1.5 ± 0.3	% Peak area	[07]
Particleboard	Undisclosed	Resin: Melamine-Urea-Formaldehyde	HS-SPME-GC-MS	Terpenes and terpenoids	α-Pinene	38.7 ± 16.2	% Peak area	[07]
Laminated particleboard	Hardwood-softwood mix	60% of the mixture is Larix Gmelinii	Small chamber method (JIS A1901-2015)	Aldehydes, carboxylic acids, and ketones	Acetaldehyde	0.42	µg cm-3	[09]
Laminated particleboard	Hardwood-softwood mix	60% of the mixture is Larix Gmelinii	Small chamber method (JIS A1901-2015)	Aldehydes, carboxylic acids, and ketones	Acetone	12.51	µg cm-3	[09]
Laminated particleboard	Hardwood-softwood mix	60% of the mixture is Larix Gmelinii	Small chamber method (JIS A1901-2015)	Aldehydes, carboxylic acids, and ketones	Chloro-2-hydroxypropanoic acid	0.68	µg cm-3	[09]
Laminated particleboard	Hardwood-softwood mix	60% of the mixture is Larix Gmelinii	Small chamber method (JIS A1901-2015)	Aldehydes, carboxylic acids, and ketones	Decanal	3.98	µg cm-3	[09]
Laminated particleboard	Hardwood-softwood mix	60% of the mixture is Larix Gmelinii	Small chamber method (JIS A1901-2015)	Aldehydes, carboxylic acids, and ketones	Dimethoxymethane	12.22	µg cm-3	[09]
Laminated particleboard	Hardwood-softwood mix	60% of the mixture is Larix Gmelinii	Small chamber method (JIS A1901-2015)	Aldehydes, carboxylic acids, and ketones	Geranylacetone	0.54	µg cm-3	[09]
Laminated particleboard	Hardwood-softwood mix	60% of the mixture is Larix Gmelinii	Small chamber method (JIS A1901-2015)	Aldehydes, carboxylic acids, and ketones	Heptanal	0.68	µg cm-3	[09]
Laminated particleboard	Hardwood-softwood mix	60% of the mixture is Larix Gmelinii	Small chamber method (JIS A1901-2015)	Aldehydes, carboxylic acids, and ketones	Hexanal	1.91	µg cm-3	[09]
Laminated particleboard	Hardwood-softwood mix	60% of the mixture is Larix Gmelinii	Small chamber method (JIS A1901-2015)	Aldehydes, carboxylic acids, and ketones	Nonanal	3.07	µg cm-3	[09]
Laminated particleboard	Hardwood-softwood mix	60% of the mixture is Larix Gmelinii	Small chamber method (JIS A1901-2015)	Aldehydes, carboxylic acids, and ketones	Octanal	1.3	µg cm-3	[09]
Laminated particleboard	Hardwood-softwood mix	60% of the mixture is Larix Gmelinii	Small chamber method (JIS A1901-2015)	Aldehydes, carboxylic acids, and ketones	Undecanal	0.42	µg cm-3	[09]
Particleboard	Hardwood-softwood mix	60% of the mixture is Larix Gmelinii	Small chamber method (JIS A1901-2015)	Aldehydes, carboxylic acids, and ketones	Acetaldehyde	1.03	µg cm-3	[09]
Particleboard	Hardwood-softwood mix	60% of the mixture is Larix Gmelinii	Small chamber method (JIS A1901-2015)	Aldehydes, carboxylic acids, and ketones	Acetone	16.16	µg cm-3	[09]
Particleboard	Hardwood-softwood mix	60% of the mixture is Larix Gmelinii	Small chamber method (JIS A1901-2015)	Aldehydes, carboxylic acids, and ketones	Chloro-2-hydroxypropanoic acid	0.55	µg cm-3	[09]
Particleboard	Hardwood-softwood mix	60% of the mixture is Larix Gmelinii	Small chamber method (JIS A1901-2015)	Aldehydes, carboxylic acids, and ketones	Decanal	3.97	µg cm-3	[09]
Particleboard	Hardwood-softwood mix	60% of the mixture is Larix Gmelinii	Small chamber method (JIS A1901-2015)	Aldehydes, carboxylic acids, and ketones	Dimethoxymethane	13.96	µg cm-3	[09]
Particleboard	Hardwood-softwood mix	60% of the mixture is Larix Gmelinii	Small chamber method (JIS A1901-2015)	Aldehydes, carboxylic acids, and ketones	Geranylacetone	0.63	µg cm-3	[09]
Particleboard	Hardwood-softwood mix	60% of the mixture is Larix Gmelinii	Small chamber method (JIS A1901-2015)	Aldehydes, carboxylic acids, and ketones	Heptanal	0.56	µg cm-3	[09]
Particleboard	Hardwood-softwood mix	60% of the mixture is Larix Gmelinii	Small chamber method (JIS A1901-2015)	Aldehydes, carboxylic acids, and ketones	Hexanal	2.44	µg cm-3	[09]
Particleboard	Hardwood-softwood mix	60% of the mixture is Larix Gmelinii	Small chamber method (JIS A1901-2015)	Aldehydes, carboxylic acids, and ketones	Nonanal	3.05	µg cm-3	[09]
Particleboard	Hardwood-softwood mix	60% of the mixture is Larix Gmelinii	Small chamber method (JIS A1901-2015)	Aldehydes, carboxylic acids, and ketones	Octanal	1.27	µg cm-3	[09]
Particleboard	Hardwood-softwood mix	60% of the mixture is Larix Gmelinii	Small chamber method (JIS A1901-2015)	Aldehydes, carboxylic acids, and ketones	Undecanal	0.59	µg cm-3	[09]
Particleboard	Hardwood-softwood mix	60% of the mixture is Larix Gmelinii	Small chamber method (JIS A1901-2015)	Others	1,2,3,4,5,6-Hexachlorooctafluorohexane	0.56	µg cm-3	[09]
Particleboard	Hardwood-softwood mix	60% of the mixture is Larix Gmelinii	Small chamber method (JIS A1901-2015)	Others	1,2-Dichloroethane	2.29	µg cm-3	[09]
Laminated particleboard	Hardwood-softwood mix	60% of the mixture is Larix Gmelinii	Small chamber method (JIS A1901-2015)	Others	1,2-Dichloropropane	62.97	µg cm-3	[09]
Particleboard	Hardwood-softwood mix	60% of the mixture is Larix Gmelinii	Small chamber method (JIS A1901-2015)	Others	1,2-Dichloropropane	72.88	µg cm-3	[09]
Particleboard	Hardwood-softwood mix	60% of the mixture is Larix Gmelinii	Small chamber method (JIS A1901-2015)	Others	1,2-Dimethylnaphthalene	0.66	µg cm-3	[09]
Laminated particleboard	Hardwood-softwood mix	60% of the mixture is Larix Gmelinii	Small chamber method (JIS A1901-2015)	Others	1,3,5-Trimethylbenzene	0.49	µg cm-3	[09]
Particleboard	Hardwood-softwood mix	60% of the mixture is Larix Gmelinii	Small chamber method (JIS A1901-2015)	Others	1,3,5-Trimethylbenzene	0.49	µg cm-3	[09]
Laminated particleboard	Hardwood-softwood mix	60% of the mixture is Larix Gmelinii	Small chamber method (JIS A1901-2015)	Others	1,3-Dimethylbenzene	3.97	µg cm-3	[09]
Particleboard	Hardwood-softwood mix	60% of the mixture is Larix Gmelinii	Small chamber method (JIS A1901-2015)	Others	1,3-Dimethylbenzene	5.8	µg cm-3	[09]
Laminated particleboard	Hardwood-softwood mix	60% of the mixture is Larix Gmelinii	Small chamber method (JIS A1901-2015)	Others	1,4-Dioxane	1.34	µg cm-3	[09]
Particleboard	Hardwood-softwood mix	60% of the mixture is Larix Gmelinii	Small chamber method (JIS A1901-2015)	Others	1,4-Dioxane	1.75	µg cm-3	[09]
Particleboard	Hardwood-softwood mix	60% of the mixture is Larix Gmelinii	Small chamber method (JIS A1901-2015)	Others	1-Methoxy-2-propyl acetate	0.43	µg cm-3	[09]
Particleboard	Hardwood-softwood mix	60% of the mixture is Larix Gmelinii	Small chamber method (JIS A1901-2015)	Others	2,2,4-Trimethyl-1,3-pentanediol diisobutyrate	0.44	µg cm-3	[09]
Particleboard	Hardwood-softwood mix	60% of the mixture is Larix Gmelinii	Small chamber method (JIS A1901-2015)	Others	2,2,4-Trimethyl-4-nitropentane	0.39	µg cm-3	[09]
Particleboard	Hardwood-softwood mix	60% of the mixture is Larix Gmelinii	Small chamber method (JIS A1901-2015)	Others	2,2,7,7-Tetramethyloctane	0.41	µg cm-3	[09]
Laminated particleboard	Hardwood-softwood mix	60% of the mixture is Larix Gmelinii	Small chamber method (JIS A1901-2015)	Others	2,5-Bis(1,1-dimethylethyl)phenol	0.71	µg cm-3	[09]
Particleboard	Hardwood-softwood mix	60% of the mixture is Larix Gmelinii	Small chamber method (JIS A1901-2015)	Others	2,5-Bis(1,1-dimethylethyl)phenol	0.49	µg cm-3	[09]
Laminated particleboard	Hardwood-softwood mix	60% of the mixture is Larix Gmelinii	Small chamber method (JIS A1901-2015)	Others	2-Ethyl-4-methyl-1,3-dioxolane	0.59	µg cm-3	[09]
Particleboard	Hardwood-softwood mix	60% of the mixture is Larix Gmelinii	Small chamber method (JIS A1901-2015)	Others	2-Ethyl-4-methyl-1,3-dioxolane	0.69	µg cm-3	[09]
Laminated particleboard	Hardwood-softwood mix	60% of the mixture is Larix Gmelinii	Small chamber method (JIS A1901-2015)	Others	2-Methoxybutane	1.02	µg cm-3	[09]
Particleboard	Hardwood-softwood mix	60% of the mixture is Larix Gmelinii	Small chamber method (JIS A1901-2015)	Others	2-Methoxybutane	1.32	µg cm-3	[09]
Laminated particleboard	Hardwood-softwood mix	60% of the mixture is Larix Gmelinii	Small chamber method (JIS A1901-2015)	Others	2-Methylhexane	1.11	µg cm-3	[09]
Particleboard	Hardwood-softwood mix	60% of the mixture is Larix Gmelinii	Small chamber method (JIS A1901-2015)	Others	2-Methylhexane	1.67	µg cm-3	[09]
Laminated particleboard	Hardwood-softwood mix	60% of the mixture is Larix Gmelinii	Small chamber method (JIS A1901-2015)	Others	2-Methylnaphthalene	1.4	µg cm-3	[09]
Particleboard	Hardwood-softwood mix	60% of the mixture is Larix Gmelinii	Small chamber method (JIS A1901-2015)	Others	2-Methylnaphthalene	1.18	µg cm-3	[09]
Particleboard	Hardwood-softwood mix	60% of the mixture is Larix Gmelinii	Small chamber method (JIS A1901-2015)	Others	3,7-Dimethyl-2-octen-1-ol	0.4	µg cm-3	[09]
Laminated particleboard	Hardwood-softwood mix	60% of the mixture is Larix Gmelinii	Small chamber method (JIS A1901-2015)	Others	3-Methylpentane	2.26	µg cm-3	[09]
Particleboard	Hardwood-softwood mix	60% of the mixture is Larix Gmelinii	Small chamber method (JIS A1901-2015)	Others	3-Methylpentane	3.66	µg cm-3	[09]
Laminated particleboard	Hardwood-softwood mix	60% of the mixture is Larix Gmelinii	Small chamber method (JIS A1901-2015)	Others	4-Methyltetradecane	0.54	µg cm-3	[09]
Laminated particleboard	Hardwood-softwood mix	60% of the mixture is Larix Gmelinii	Small chamber method (JIS A1901-2015)	Others	Benzene	7.12	µg cm-3	[09]
Particleboard	Hardwood-softwood mix	60% of the mixture is Larix Gmelinii	Small chamber method (JIS A1901-2015)	Others	Benzene	8.28	µg cm-3	[09]
Laminated particleboard	Hardwood-softwood mix	60% of the mixture is Larix Gmelinii	Small chamber method (JIS A1901-2015)	Others	Butyl acetate	2.16	µg cm-3	[09]
Particleboard	Hardwood-softwood mix	60% of the mixture is Larix Gmelinii	Small chamber method (JIS A1901-2015)	Others	Butyl acetate	2.7	µg cm-3	[09]
Laminated particleboard	Hardwood-softwood mix	60% of the mixture is Larix Gmelinii	Small chamber method (JIS A1901-2015)	Others	Decamethyl cyclopentasiloxane	2.16	µg cm-3	[09]
Particleboard	Hardwood-softwood mix	60% of the mixture is Larix Gmelinii	Small chamber method (JIS A1901-2015)	Others	Decamethyl cyclopentasiloxane	1.85	µg cm-3	[09]
Laminated particleboard	Hardwood-softwood mix	60% of the mixture is Larix Gmelinii	Small chamber method (JIS A1901-2015)	Others	Decane	0.59	µg cm-3	[09]
Particleboard	Hardwood-softwood mix	60% of the mixture is Larix Gmelinii	Small chamber method (JIS A1901-2015)	Others	Decane	0.55	µg cm-3	[09]
Particleboard	Hardwood-softwood mix	60% of the mixture is Larix Gmelinii	Small chamber method (JIS A1901-2015)	Others	Dibenzofuran	0.56	µg cm-3	[09]
Laminated particleboard	Hardwood-softwood mix	60% of the mixture is Larix Gmelinii	Small chamber method (JIS A1901-2015)	Others	Dibutyl phthalate	6.77	µg cm-3	[09]
Particleboard	Hardwood-softwood mix	60% of the mixture is Larix Gmelinii	Small chamber method (JIS A1901-2015)	Others	Dibutyl phthalate	10.45	µg cm-3	[09]
Laminated particleboard	Hardwood-softwood mix	60% of the mixture is Larix Gmelinii	Small chamber method (JIS A1901-2015)	Others	Dimethyl phthalate	0.4	µg cm-3	[09]
Particleboard	Hardwood-softwood mix	60% of the mixture is Larix Gmelinii	Small chamber method (JIS A1901-2015)	Others	Dimethyl phthalate	0.93	µg cm-3	[09]
Laminated particleboard	Hardwood-softwood mix	60% of the mixture is Larix Gmelinii	Small chamber method (JIS A1901-2015)	Others	Dodecamethyl cyclohexasiloxane	5.88	µg cm-3	[09]
Particleboard	Hardwood-softwood mix	60% of the mixture is Larix Gmelinii	Small chamber method (JIS A1901-2015)	Others	Dodecamethyl cyclohexasiloxane	6.81	µg cm-3	[09]
Laminated particleboard	Hardwood-softwood mix	60% of the mixture is Larix Gmelinii	Small chamber method (JIS A1901-2015)	Others	Dodecane	1.3	µg cm-3	[09]
Particleboard	Hardwood-softwood mix	60% of the mixture is Larix Gmelinii	Small chamber method (JIS A1901-2015)	Others	Dodecane	1.33	µg cm-3	[09]
Laminated particleboard	Hardwood-softwood mix	60% of the mixture is Larix Gmelinii	Small chamber method (JIS A1901-2015)	Others	Endo-tricyclo[5.2.1.0(2.6)]decane	1.51	µg cm-3	[09]
Particleboard	Hardwood-softwood mix	60% of the mixture is Larix Gmelinii	Small chamber method (JIS A1901-2015)	Others	Endo-tricyclo[5.2.1.0(2.6)]decane	1.3	µg cm-3	[09]
Particleboard	Hardwood-softwood mix	60% of the mixture is Larix Gmelinii	Small chamber method (JIS A1901-2015)	Others	Endrin	0.54	µg cm-3	[09]
Laminated particleboard	Hardwood-softwood mix	60% of the mixture is Larix Gmelinii	Small chamber method (JIS A1901-2015)	Others	Ethyl acetate	23.08	µg cm-3	[09]
Particleboard	Hardwood-softwood mix	60% of the mixture is Larix Gmelinii	Small chamber method (JIS A1901-2015)	Others	Ethyl acetate	33.63	µg cm-3	[09]
Laminated particleboard	Hardwood-softwood mix	60% of the mixture is Larix Gmelinii	Small chamber method (JIS A1901-2015)	Others	Ethylbenzene	4.02	µg cm-3	[09]
Particleboard	Hardwood-softwood mix	60% of the mixture is Larix Gmelinii	Small chamber method (JIS A1901-2015)	Others	Ethylbenzene	4.4	µg cm-3	[09]
Particleboard	Hardwood-softwood mix	60% of the mixture is Larix Gmelinii	Small chamber method (JIS A1901-2015)	Others	Heptane	0.47	µg cm-3	[09]
Laminated particleboard	Hardwood-softwood mix	60% of the mixture is Larix Gmelinii	Small chamber method (JIS A1901-2015)	Others	Hexadecamethyl cyclooctasiloxane	4.1	µg cm-3	[09]
Particleboard	Hardwood-softwood mix	60% of the mixture is Larix Gmelinii	Small chamber method (JIS A1901-2015)	Others	Hexadecamethyl cyclooctasiloxane	4.44	µg cm-3	[09]
Laminated particleboard	Hardwood-softwood mix	60% of the mixture is Larix Gmelinii	Small chamber method (JIS A1901-2015)	Others	Hexadecane	2.09	µg cm-3	[09]
Particleboard	Hardwood-softwood mix	60% of the mixture is Larix Gmelinii	Small chamber method (JIS A1901-2015)	Others	Hexadecane	2.66	µg cm-3	[09]
Laminated particleboard	Hardwood-softwood mix	60% of the mixture is Larix Gmelinii	Small chamber method (JIS A1901-2015)	Others	Hexamethylcyclotrisiloxane	8.24	µg cm-3	[09]
Particleboard	Hardwood-softwood mix	60% of the mixture is Larix Gmelinii	Small chamber method (JIS A1901-2015)	Others	Hexamethylcyclotrisiloxane	5.68	µg cm-3	[09]
Laminated particleboard	Hardwood-softwood mix	60% of the mixture is Larix Gmelinii	Small chamber method (JIS A1901-2015)	Others	Methyl methacrylate	1.87	µg cm-3	[09]
Particleboard	Hardwood-softwood mix	60% of the mixture is Larix Gmelinii	Small chamber method (JIS A1901-2015)	Others	Methyl methacrylate	2.42	µg cm-3	[09]
Particleboard	Hardwood-softwood mix	60% of the mixture is Larix Gmelinii	Small chamber method (JIS A1901-2015)	Others	Methylcyclohexane	0.8	µg cm-3	[09]
Laminated particleboard	Hardwood-softwood mix	60% of the mixture is Larix Gmelinii	Small chamber method (JIS A1901-2015)	Others	Naphthalene	1.5	µg cm-3	[09]
Particleboard	Hardwood-softwood mix	60% of the mixture is Larix Gmelinii	Small chamber method (JIS A1901-2015)	Others	Naphthalene	1.79	µg cm-3	[09]
Laminated particleboard	Hardwood-softwood mix	60% of the mixture is Larix Gmelinii	Small chamber method (JIS A1901-2015)	Others	Octamethylcyclotetrasiloxane	1.75	µg cm-3	[09]
Particleboard	Hardwood-softwood mix	60% of the mixture is Larix Gmelinii	Small chamber method (JIS A1901-2015)	Others	Octamethylcyclotetrasiloxane	1.17	µg cm-3	[09]
Laminated particleboard	Hardwood-softwood mix	60% of the mixture is Larix Gmelinii	Small chamber method (JIS A1901-2015)	Others	Pentadecane	1.51	µg cm-3	[09]
Particleboard	Hardwood-softwood mix	60% of the mixture is Larix Gmelinii	Small chamber method (JIS A1901-2015)	Others	Pentadecane	1.68	µg cm-3	[09]
Laminated particleboard	Hardwood-softwood mix	60% of the mixture is Larix Gmelinii	Small chamber method (JIS A1901-2015)	Others	Phenanthrene	0.85	µg cm-3	[09]
Particleboard	Hardwood-softwood mix	60% of the mixture is Larix Gmelinii	Small chamber method (JIS A1901-2015)	Others	Phenanthrene	0.56	µg cm-3	[09]
Laminated particleboard	Hardwood-softwood mix	60% of the mixture is Larix Gmelinii	Small chamber method (JIS A1901-2015)	Others	p-Xylene	11.86	µg cm-3	[09]
Particleboard	Hardwood-softwood mix	60% of the mixture is Larix Gmelinii	Small chamber method (JIS A1901-2015)	Others	p-Xylene	14.6	µg cm-3	[09]
Laminated particleboard	Hardwood-softwood mix	60% of the mixture is Larix Gmelinii	Small chamber method (JIS A1901-2015)	Others	sec-Butyl acetate	0.73	µg cm-3	[09]
Particleboard	Hardwood-softwood mix	60% of the mixture is Larix Gmelinii	Small chamber method (JIS A1901-2015)	Others	sec-Butyl acetate	0.97	µg cm-3	[09]
Laminated particleboard	Hardwood-softwood mix	60% of the mixture is Larix Gmelinii	Small chamber method (JIS A1901-2015)	Others	Styrene	2.61	µg cm-3	[09]
Particleboard	Hardwood-softwood mix	60% of the mixture is Larix Gmelinii	Small chamber method (JIS A1901-2015)	Others	Styrene	3.21	µg cm-3	[09]
Laminated particleboard	Hardwood-softwood mix	60% of the mixture is Larix Gmelinii	Small chamber method (JIS A1901-2015)	Others	Tert-hexadecanethiol	0.45	µg cm-3	[09]
Laminated particleboard	Hardwood-softwood mix	60% of the mixture is Larix Gmelinii	Small chamber method (JIS A1901-2015)	Others	Tetradecamethyl cycloheptasiloxane	5	µg cm-3	[09]
Particleboard	Hardwood-softwood mix	60% of the mixture is Larix Gmelinii	Small chamber method (JIS A1901-2015)	Others	Tetradecamethyl cycloheptasiloxane	4.27	µg cm-3	[09]
Laminated particleboard	Hardwood-softwood mix	60% of the mixture is Larix Gmelinii	Small chamber method (JIS A1901-2015)	Others	Tetradecane	1.3	µg cm-3	[09]
Particleboard	Hardwood-softwood mix	60% of the mixture is Larix Gmelinii	Small chamber method (JIS A1901-2015)	Others	Tetradecane	0.75	µg cm-3	[09]
Laminated particleboard	Hardwood-softwood mix	60% of the mixture is Larix Gmelinii	Small chamber method (JIS A1901-2015)	Others	Tetrahydrofuran	18.76	µg cm-3	[09]
Particleboard	Hardwood-softwood mix	60% of the mixture is Larix Gmelinii	Small chamber method (JIS A1901-2015)	Others	Tetrahydrofuran	22.15	µg cm-3	[09]
Laminated particleboard	Hardwood-softwood mix	60% of the mixture is Larix Gmelinii	Small chamber method (JIS A1901-2015)	Others	Toluene	2.59	µg cm-3	[09]
Particleboard	Hardwood-softwood mix	60% of the mixture is Larix Gmelinii	Small chamber method (JIS A1901-2015)	Others	Toluene	3.21	µg cm-3	[09]
Laminated particleboard	Hardwood-softwood mix	60% of the mixture is Larix Gmelinii	Small chamber method (JIS A1901-2015)	Others	Tridecane	0.88	µg cm-3	[09]
Particleboard	Hardwood-softwood mix	60% of the mixture is Larix Gmelinii	Small chamber method (JIS A1901-2015)	Others	Tridecane	0.95	µg cm-3	[09]
Laminated particleboard	Hardwood-softwood mix	60% of the mixture is Larix Gmelinii	Small chamber method (JIS A1901-2015)	Others	Undecane	1.7	µg cm-3	[09]
Particleboard	Hardwood-softwood mix	60% of the mixture is Larix Gmelinii	Small chamber method (JIS A1901-2015)	Others	Undecane	1.8	µg cm-3	[09]
Laminated particleboard	Hardwood-softwood mix	60% of the mixture is Larix Gmelinii	Small chamber method (JIS A1901-2015)	Terpenes and terpenoids	Limonene	2.33	µg cm-3	[09]
Particleboard	Hardwood-softwood mix	60% of the mixture is Larix Gmelinii	Small chamber method (JIS A1901-2015)	Terpenes and terpenoids	Limonene	4.25	µg cm-3	[09]
Laminated particleboard	Hardwood-softwood mix	60% of the mixture is Larix Gmelinii	Small chamber method (JIS A1901-2015)	Terpenes and terpenoids	α-Pinene	0.83	µg cm-3	[09]
Particleboard	Hardwood-softwood mix	60% of the mixture is Larix Gmelinii	Small chamber method (JIS A1901-2015)	Terpenes and terpenoids	α-Pinene	0.95	µg cm-3	[09]
Laminated particleboard	Hardwood-softwood mix	60% of the mixture is Larix Gmelinii	Small chamber method (JIS A1901-2015)	Terpenes and terpenoids	Δ3-Carene	7.18	µg cm-3	[09]
Particleboard	Hardwood-softwood mix	60% of the mixture is Larix Gmelinii	Small chamber method (JIS A1901-2015)	Terpenes and terpenoids	Δ3-Carene	8.39	µg cm-3	[09]
Medium Density Fibreboard (MDF)	Undisclosed		ISO 16000-6:2011 and ISO 16000-10:1993	Aldehydes, carboxylic acids, and ketones	Acetaldehyde	2.27	µg m-2 h-1	[10]
Particleboard	Undisclosed		ISO 16000-6:2011 and ISO 16000-10:1993	Aldehydes, carboxylic acids, and ketones	Acetaldehyde	6.29	µg m-2 h-1	[10]
Medium Density Fibreboard (MDF)	Undisclosed		ISO 16000-6:2011 and ISO 16000-10:1993	Aldehydes, carboxylic acids, and ketones	Acetone	2.68	µg m-2 h-1	[10]
Particleboard	Undisclosed		ISO 16000-6:2011 and ISO 16000-10:1993	Aldehydes, carboxylic acids, and ketones	Acetone	34.26	µg m-2 h-1	[10]
Medium Density Fibreboard (MDF)	Undisclosed		ISO 16000-6:2011 and ISO 16000-10:1993	Aldehydes, carboxylic acids, and ketones	Acrolein	< 0.3	µg m-2 h-1	[10]
Particleboard	Undisclosed		ISO 16000-6:2011 and ISO 16000-10:1993	Aldehydes, carboxylic acids, and ketones	Acrolein	< 0.3	µg m-2 h-1	[10]
Medium Density Fibreboard (MDF)	Undisclosed		ISO 16000-6:2011 and ISO 16000-10:1993	Aldehydes, carboxylic acids, and ketones	Benzaldehyde	< 2.96	µg m-2 h-1	[10]
Particleboard	Undisclosed		ISO 16000-6:2011 and ISO 16000-10:1993	Aldehydes, carboxylic acids, and ketones	Benzaldehyde	6.41	µg m-2 h-1	[10]
Medium Density Fibreboard (MDF)	Undisclosed		ISO 16000-6:2011 and ISO 16000-10:1993	Aldehydes, carboxylic acids, and ketones	Butan-2-one/Butanal	< 0.57	µg m-2 h-1	[10]
Particleboard	Undisclosed		ISO 16000-6:2011 and ISO 16000-10:1993	Aldehydes, carboxylic acids, and ketones	Butan-2-one/Butanal	1.23	µg m-2 h-1	[10]
Medium Density Fibreboard (MDF)	Undisclosed		ISO 16000-6:2011 and ISO 16000-10:1993	Aldehydes, carboxylic acids, and ketones	Decanal	< 0.10	µg m-2 h-1	[10]
Particleboard	Undisclosed		ISO 16000-6:2011 and ISO 16000-10:1993	Aldehydes, carboxylic acids, and ketones	Decanal	< 0.10	µg m-2 h-1	[10]
Particleboard	Undisclosed		ISO 16000-6:2011 and ISO 16000-10:1993	Aldehydes, carboxylic acids, and ketones	Formaldehyde	83.87	µg m-2 h-1	[10]
Medium Density Fibreboard (MDF)	Undisclosed		ISO 16000-6:2011 and ISO 16000-10:1993	Aldehydes, carboxylic acids, and ketones	Formaldeyde	42.09	µg m-2 h-1	[10]
Medium Density Fibreboard (MDF)	Undisclosed		ISO 16000-6:2011 and ISO 16000-10:1993	Aldehydes, carboxylic acids, and ketones	Heptanal	10.35	µg m-2 h-1	[10]
Medium Density Fibreboard (MDF)	Undisclosed		ISO 16000-6:2011 and ISO 16000-10:1993	Aldehydes, carboxylic acids, and ketones	Hexanal	10.02	µg m-2 h-1	[10]
Particleboard	Undisclosed		ISO 16000-6:2011 and ISO 16000-10:1993	Aldehydes, carboxylic acids, and ketones	Hexanal	13.16	µg m-2 h-1	[10]
Medium Density Fibreboard (MDF)	Undisclosed		ISO 16000-6:2011 and ISO 16000-10:1993	Aldehydes, carboxylic acids, and ketones	Nonanal	< 0.10	µg m-2 h-1	[10]
Particleboard	Undisclosed		ISO 16000-6:2011 and ISO 16000-10:1993	Aldehydes, carboxylic acids, and ketones	Nonanal	< 0.10	µg m-2 h-1	[10]
Medium Density Fibreboard (MDF)	Undisclosed		ISO 16000-6:2011 and ISO 16000-10:1993	Aldehydes, carboxylic acids, and ketones	Octanal	< 0.10	µg m-2 h-1	[10]
Particleboard	Undisclosed		ISO 16000-6:2011 and ISO 16000-10:1993	Aldehydes, carboxylic acids, and ketones	Octanal	< 0.10	µg m-2 h-1	[10]
Medium Density Fibreboard (MDF)	Undisclosed		ISO 16000-6:2011 and ISO 16000-10:1993	Aldehydes, carboxylic acids, and ketones	Pentanal	2.59	µg m-2 h-1	[10]
Particleboard	Undisclosed		ISO 16000-6:2011 and ISO 16000-10:1993	Aldehydes, carboxylic acids, and ketones	Pentanal	1.2	µg m-2 h-1	[10]
Medium Density Fibreboard (MDF)	Undisclosed		ISO 16000-6:2011 and ISO 16000-10:1993	Aldehydes, carboxylic acids, and ketones	Propanal	< 0.36	µg m-2 h-1	[10]
Particleboard	Undisclosed		ISO 16000-6:2011 and ISO 16000-10:1993	Aldehydes, carboxylic acids, and ketones	Propanal	0.78	µg m-2 h-1	[10]
Medium Density Fibreboard (MDF)	Undisclosed		ISO 16000-6:2011 and ISO 16000-10:1993	Others	Toluene	< 0.07	µg m-2 h-1	[10]
Particleboard	Undisclosed		ISO 16000-6:2011 and ISO 16000-10:1993	Others	Toluene	< 0.07	µg m-2 h-1	[10]
Medium Density Fibreboard (MDF)	Undisclosed		ISO 16000-6:2011 and ISO 16000-10:1993	Terpenes and terpenoids	Borneol	< 0.02	µg m-2 h-1	[10]
Particleboard	Undisclosed		ISO 16000-6:2011 and ISO 16000-10:1993	Terpenes and terpenoids	Borneol	0.04	µg m-2 h-1	[10]
Medium Density Fibreboard (MDF)	Undisclosed		ISO 16000-6:2011 and ISO 16000-10:1993	Terpenes and terpenoids	Camphene	< 0.02	µg m-2 h-1	[10]
Particleboard	Undisclosed		ISO 16000-6:2011 and ISO 16000-10:1993	Terpenes and terpenoids	Camphene	< 0.02	µg m-2 h-1	[10]
Medium Density Fibreboard (MDF)	Undisclosed		ISO 16000-6:2011 and ISO 16000-10:1993	Terpenes and terpenoids	Camphor	< 0.02	µg m-2 h-1	[10]
Particleboard	Undisclosed		ISO 16000-6:2011 and ISO 16000-10:1993	Terpenes and terpenoids	Camphor	36.97	µg m-2 h-1	[10]
Medium Density Fibreboard (MDF)	Undisclosed		ISO 16000-6:2011 and ISO 16000-10:1993	Terpenes and terpenoids	Limonene	< 0.02	µg m-2 h-1	[10]
Particleboard	Undisclosed		ISO 16000-6:2011 and ISO 16000-10:1993	Terpenes and terpenoids	Limonene	< 0.02	µg m-2 h-1	[10]
Medium Density Fibreboard (MDF)	Undisclosed		ISO 16000-6:2011 and ISO 16000-10:1993	Terpenes and terpenoids	Linalool	12.25	µg m-2 h-1	[10]
Particleboard	Undisclosed		ISO 16000-6:2011 and ISO 16000-10:1993	Terpenes and terpenoids	Linalool	135.75	µg m-2 h-1	[10]
Medium Density Fibreboard (MDF)	Undisclosed		ISO 16000-6:2011 and ISO 16000-10:1993	Terpenes and terpenoids	Longifolene	< 0.02	µg m-2 h-1	[10]
Particleboard	Undisclosed		ISO 16000-6:2011 and ISO 16000-10:1993	Terpenes and terpenoids	Longifolene	< 0.02	µg m-2 h-1	[10]
Medium Density Fibreboard (MDF)	Undisclosed		ISO 16000-6:2011 and ISO 16000-10:1993	Terpenes and terpenoids	p-Cymene	< 0.02	µg m-2 h-1	[10]
Particleboard	Undisclosed		ISO 16000-6:2011 and ISO 16000-10:1993	Terpenes and terpenoids	p-Cymene	< 0.02	µg m-2 h-1	[10]
Medium Density Fibreboard (MDF)	Undisclosed		ISO 16000-6:2011 and ISO 16000-10:1993	Terpenes and terpenoids	Trans-calamenene	< 0.02	µg m-2 h-1	[10]
Particleboard	Undisclosed		ISO 16000-6:2011 and ISO 16000-10:1993	Terpenes and terpenoids	Trans-calamenene	< 0.02	µg m-2 h-1	[10]
Medium Density Fibreboard (MDF)	Undisclosed		ISO 16000-6:2011 and ISO 16000-10:1993	Terpenes and terpenoids	α-Muurolene	< 0.02	µg m-2 h-1	[10]
Particleboard	Undisclosed		ISO 16000-6:2011 and ISO 16000-10:1993	Terpenes and terpenoids	α-Muurolene	< 0.02	µg m-2 h-1	[10]
Medium Density Fibreboard (MDF)	Undisclosed		ISO 16000-6:2011 and ISO 16000-10:1993	Terpenes and terpenoids	α-Pinene	< 0.02	µg m-2 h-1	[10]
Particleboard	Undisclosed		ISO 16000-6:2011 and ISO 16000-10:1993	Terpenes and terpenoids	α-Pinene	11.78	µg m-2 h-1	[10]
Medium Density Fibreboard (MDF)	Undisclosed		ISO 16000-6:2011 and ISO 16000-10:1993	Terpenes and terpenoids	β-Copaene	< 0.02	µg m-2 h-1	[10]
Particleboard	Undisclosed		ISO 16000-6:2011 and ISO 16000-10:1993	Terpenes and terpenoids	β-Copaene	< 0.02	µg m-2 h-1	[10]
Medium Density Fibreboard (MDF)	Undisclosed		ISO 16000-6:2011 and ISO 16000-10:1993	Terpenes and terpenoids	β-Pinene	< 0.02	µg m-2 h-1	[10]
Particleboard	Undisclosed		ISO 16000-6:2011 and ISO 16000-10:1993	Terpenes and terpenoids	β-Pinene	< 0.02	µg m-2 h-1	[10]
Medium Density Fibreboard (MDF)	Undisclosed		ISO 16000-6:2011 and ISO 16000-10:1993	Terpenes and terpenoids	Δ3-Carene	< 0.02	µg m-2 h-1	[10]
Particleboard	Undisclosed		ISO 16000-6:2011 and ISO 16000-10:1993	Terpenes and terpenoids	Δ3-Carene	< 0.02	µg m-2 h-1	[10]
Binderless board	Oak (Quercus robur)	Heartwood Pressing conditions (170 ºC, 30 MPa, 6 min))	ISO 16000-9 and HPLC-DAD	Aldehydes, carboxylic acids, and ketones	Acetaldehyde	782 ± 97	µg m-2 h-1	[11]
Binderless board	Oak (Quercus robur)	Heartwood Pressing conditions (170 ºC, 30 MPa, 6 min))	ISO 16000-9 and HPLC-DAD	Aldehydes, carboxylic acids, and ketones	Acetic acid	387 ± 68	µg m-2 h-1	[11]
Binderless board	Oak (Quercus robur)	Heartwood Pressing conditions (170 ºC, 30 MPa, 6 min))	ISO 16000-9 and HPLC-DAD	Aldehydes, carboxylic acids, and ketones	Acetone	6.5 ± 1.2	µg m-2 h-1	[11]
Binderless board	Oak (Quercus robur)	Heartwood Pressing conditions (170 ºC, 30 MPa, 6 min))	ISO 16000-9 and HPLC-DAD	Aldehydes, carboxylic acids, and ketones	Benzaldehyde	<0.3	µg m-2 h-1	[11]
Binderless board	Oak (Quercus robur)	Heartwood Pressing conditions (170 ºC, 30 MPa, 6 min))	ISO 16000-9 and HPLC-DAD	Aldehydes, carboxylic acids, and ketones	Butanal	13.8 ± 3.8	µg m-2 h-1	[11]
Binderless board	Oak (Quercus robur)	Heartwood Pressing conditions (170 ºC, 30 MPa, 6 min))	ISO 16000-9 and HPLC-DAD	Aldehydes, carboxylic acids, and ketones	Formaldehyde	60.5 ± 9.4	µg m-2 h-1	[11]
Binderless board	Oak (Quercus robur)	Heartwood Pressing conditions (170 ºC, 30 MPa, 6 min))	ISO 16000-9 and HPLC-DAD	Aldehydes, carboxylic acids, and ketones	Furfural	337 ± 58	µg m-2 h-1	[11]
Binderless board	Oak (Quercus robur)	Heartwood Pressing conditions (170 ºC, 30 MPa, 6 min))	ISO 16000-9 and HPLC-DAD	Aldehydes, carboxylic acids, and ketones	Propanal	11.0 ± 2.7	µg m-2 h-1	[11]
Binderless board	Oak (Quercus robur)	Heartwood Pressing conditions (170 ºC, 30 MPa, 6 min))	ISO 16000-9 and HPLC-DAD	Aldehydes, carboxylic acids, and ketones	Propenal	187 ± 57	µg m-2 h-1	[11]
Insulation fiberboards	Pine	Resin: PMDI Test chamber sampling: day 03	ISO 16000-6 and ISO 16000-9	Aldehydes, carboxylic acids, and ketones	Acetic acid	159	µg m-3	[12]
Insulation fiberboards	Pine	Resin: PMDI Test chamber sampling: day 28	ISO 16000-6 and ISO 16000-9	Aldehydes, carboxylic acids, and ketones	Acetic acid	26	µg m-3	[12]
Insulation fiberboards	Pine	Resin: PMDI Test chamber sampling: day 03	ISO 16000-6 and ISO 16000-9	Aldehydes, carboxylic acids, and ketones	Furfural	16	µg m-3	[12]
Insulation fiberboards	Pine	Resin: PMDI Test chamber sampling: day 28	ISO 16000-6 and ISO 16000-9	Aldehydes, carboxylic acids, and ketones	Furfural	<1	µg m-3	[12]
Insulation fiberboards	Pine	Resin: PMDI Test chamber sampling: day 03	ISO 16000-6 and ISO 16000-9	Others	Propylene carbonate	97	µg m-3	[12]
Insulation fiberboards	Pine	Resin: PMDI Test chamber sampling: day 28	ISO 16000-6 and ISO 16000-9	Others	Propylene carbonate	22	µg m-3	[12]
Oriented Strand Board (OSB)	Pine	Sapwood strands (age 14 days) Test chamber sampling: 24 h	24 h storage at 1 m3 chamber at an air exchange rate of 1 h-1 and a loading rate of 1 m/m3 and climate 23/50	Aldehydes, carboxylic acids, and ketones	Hexanal	25	µg m-3	[14]
Oriented Strand Board (OSB)	Pine	Sapwood strands (age 7 days) Test chamber sampling: 24 h	24 h storage at 1 m3 chamber at an air exchange rate of 1 h-1 and a loading rate of 1 m/m3 and climate 23/50	Aldehydes, carboxylic acids, and ketones	Hexanal	63	µg m-3	[14]
Oriented Strand Board (OSB)	Pine	Heartwoodwood strands (age 0 days) Test chamber sampling: 24 h	24 h storage at 1 m3 chamber at an air exchange rate of 1 h-1 and a loading rate of 1 m/m3 and climate 23/50	Terpenes and terpenoids	Camphene	93	µg m-3	[14]
Oriented Strand Board (OSB)	Pine	Heartwoodwood strands (age 14 days) Test chamber sampling: 24 h	24 h storage at 1 m3 chamber at an air exchange rate of 1 h-1 and a loading rate of 1 m/m3 and climate 23/50	Terpenes and terpenoids	Camphene	9	µg m-3	[14]
Oriented Strand Board (OSB)	Pine	Heartwoodwood strands (age 7 days) Test chamber sampling: 24 h	24 h storage at 1 m3 chamber at an air exchange rate of 1 h-1 and a loading rate of 1 m/m3 and climate 23/50	Terpenes and terpenoids	Camphene	15	µg m-3	[14]
Oriented Strand Board (OSB)	Pine	Sapwood strands (age 0 days) Test chamber sampling: 24 h	24 h storage at 1 m3 chamber at an air exchange rate of 1 h-1 and a loading rate of 1 m/m3 and climate 23/50	Terpenes and terpenoids	Camphene	20	µg m-3	[14]
Oriented Strand Board (OSB)	Pine	Heartwoodwood strands (age 0 days) Test chamber sampling: 24 h	24 h storage at 1 m3 chamber at an air exchange rate of 1 h-1 and a loading rate of 1 m/m3 and climate 23/50	Terpenes and terpenoids	Limonene	253	µg m-3	[14]
Oriented Strand Board (OSB)	Pine	Heartwoodwood strands (age 14 days) Test chamber sampling: 24 h	24 h storage at 1 m3 chamber at an air exchange rate of 1 h-1 and a loading rate of 1 m/m3 and climate 23/50	Terpenes and terpenoids	Limonene	12	µg m-3	[14]
Oriented Strand Board (OSB)	Pine	Heartwoodwood strands (age 7 days) Test chamber sampling: 24 h	24 h storage at 1 m3 chamber at an air exchange rate of 1 h-1 and a loading rate of 1 m/m3 and climate 23/50	Terpenes and terpenoids	Limonene	51	µg m-3	[14]
Oriented Strand Board (OSB)	Pine	Sapwood strands (age 0 days) Test chamber sampling: 24 h	24 h storage at 1 m3 chamber at an air exchange rate of 1 h-1 and a loading rate of 1 m/m3 and climate 23/50	Terpenes and terpenoids	Limonene	59	µg m-3	[14]
Oriented Strand Board (OSB)	Pine	Sapwood strands (age 7 days) Test chamber sampling: 24 h	24 h storage at 1 m3 chamber at an air exchange rate of 1 h-1 and a loading rate of 1 m/m3 and climate 23/50	Terpenes and terpenoids	Limonene	4	µg m-3	[14]
Oriented Strand Board (OSB)	Pine	Heartwoodwood strands (age 0 days) Test chamber sampling: 24 h	24 h storage at 1 m3 chamber at an air exchange rate of 1 h-1 and a loading rate of 1 m/m3 and climate 23/50	Terpenes and terpenoids	Myrcene	248	µg m-3	[14]
Oriented Strand Board (OSB)	Pine	Heartwoodwood strands (age 14 days) Test chamber sampling: 24 h	24 h storage at 1 m3 chamber at an air exchange rate of 1 h-1 and a loading rate of 1 m/m3 and climate 23/50	Terpenes and terpenoids	Myrcene	10	µg m-3	[14]
Oriented Strand Board (OSB)	Pine	Heartwoodwood strands (age 7 days) Test chamber sampling: 24 h	24 h storage at 1 m3 chamber at an air exchange rate of 1 h-1 and a loading rate of 1 m/m3 and climate 23/50	Terpenes and terpenoids	Myrcene	39	µg m-3	[14]
Oriented Strand Board (OSB)	Pine	Sapwood strands (age 0 days) Test chamber sampling: 24 h	24 h storage at 1 m3 chamber at an air exchange rate of 1 h-1 and a loading rate of 1 m/m3 and climate 23/50	Terpenes and terpenoids	Myrcene	54	µg m-3	[14]
Oriented Strand Board (OSB)	Pine	Sapwood strands (age 7 days) Test chamber sampling: 24 h	24 h storage at 1 m3 chamber at an air exchange rate of 1 h-1 and a loading rate of 1 m/m3 and climate 23/50	Terpenes and terpenoids	Myrcene	5	µg m-3	[14]
Oriented Strand Board (OSB)	Pine	Heartwoodwood strands (age 0 days) Test chamber sampling: 24 h	24 h storage at 1 m3 chamber at an air exchange rate of 1 h-1 and a loading rate of 1 m/m3 and climate 23/50	Terpenes and terpenoids	α-Pinene	5345	µg m-3	[14]
Oriented Strand Board (OSB)	Pine	Heartwoodwood strands (age 14 days) Test chamber sampling: 24 h	24 h storage at 1 m3 chamber at an air exchange rate of 1 h-1 and a loading rate of 1 m/m3 and climate 23/50	Terpenes and terpenoids	α-Pinene	646	µg m-3	[14]
Oriented Strand Board (OSB)	Pine	Heartwoodwood strands (age 7 days) Test chamber sampling: 24 h	24 h storage at 1 m3 chamber at an air exchange rate of 1 h-1 and a loading rate of 1 m/m3 and climate 23/50	Terpenes and terpenoids	α-Pinene	1165	µg m-3	[14]
Oriented Strand Board (OSB)	Pine	Sapwood strands (age 0 days) Test chamber sampling: 24 h	24 h storage at 1 m3 chamber at an air exchange rate of 1 h-1 and a loading rate of 1 m/m3 and climate 23/50	Terpenes and terpenoids	α-Pinene	1788	µg m-3	[14]
Oriented Strand Board (OSB)	Pine	Sapwood strands (age 14 days) Test chamber sampling: 24 h	24 h storage at 1 m3 chamber at an air exchange rate of 1 h-1 and a loading rate of 1 m/m3 and climate 23/50	Terpenes and terpenoids	α-Pinene	34	µg m-3	[14]
Oriented Strand Board (OSB)	Pine	Sapwood strands (age 7 days) Test chamber sampling: 24 h	24 h storage at 1 m3 chamber at an air exchange rate of 1 h-1 and a loading rate of 1 m/m3 and climate 23/50	Terpenes and terpenoids	α-Pinene	255	µg m-3	[14]
Oriented Strand Board (OSB)	Pine	Heartwoodwood strands (age 0 days) Test chamber sampling: 24 h	24 h storage at 1 m3 chamber at an air exchange rate of 1 h-1 and a loading rate of 1 m/m3 and climate 23/50	Terpenes and terpenoids	β-Pinene	148	µg m-3	[14]
Oriented Strand Board (OSB)	Pine	Heartwoodwood strands (age 14 days) Test chamber sampling: 24 h	24 h storage at 1 m3 chamber at an air exchange rate of 1 h-1 and a loading rate of 1 m/m3 and climate 23/50	Terpenes and terpenoids	β-Pinene	8	µg m-3	[14]
Oriented Strand Board (OSB)	Pine	Heartwoodwood strands (age 7 days) Test chamber sampling: 24 h	24 h storage at 1 m3 chamber at an air exchange rate of 1 h-1 and a loading rate of 1 m/m3 and climate 23/50	Terpenes and terpenoids	β-Pinene	26	µg m-3	[14]
Oriented Strand Board (OSB)	Pine	Sapwood strands (age 0 days) Test chamber sampling: 24 h	24 h storage at 1 m3 chamber at an air exchange rate of 1 h-1 and a loading rate of 1 m/m3 and climate 23/50	Terpenes and terpenoids	β-Pinene	22	µg m-3	[14]
Oriented Strand Board (OSB)	Pine	Sapwood strands (age 7 days) Test chamber sampling: 24 h	24 h storage at 1 m3 chamber at an air exchange rate of 1 h-1 and a loading rate of 1 m/m3 and climate 23/50	Terpenes and terpenoids	β-Pinene	3	µg m-3	[14]
Oriented Strand Board (OSB)	Pine	Heartwoodwood strands (age 0 days) Test chamber sampling: 24 h	24 h storage at 1 m3 chamber at an air exchange rate of 1 h-1 and a loading rate of 1 m/m3 and climate 23/50	Terpenes and terpenoids	Δ3-Carene	3385	µg m-3	[14]
Oriented Strand Board (OSB)	Pine	Heartwoodwood strands (age 14 days) Test chamber sampling: 24 h	24 h storage at 1 m3 chamber at an air exchange rate of 1 h-1 and a loading rate of 1 m/m3 and climate 23/50	Terpenes and terpenoids	Δ3-Carene	358	µg m-3	[14]
Oriented Strand Board (OSB)	Pine	Heartwoodwood strands (age 7 days) Test chamber sampling: 24 h	24 h storage at 1 m3 chamber at an air exchange rate of 1 h-1 and a loading rate of 1 m/m3 and climate 23/50	Terpenes and terpenoids	Δ3-Carene	718	µg m-3	[14]
Oriented Strand Board (OSB)	Pine	Sapwood strands (age 0 days) Test chamber sampling: 24 h	24 h storage at 1 m3 chamber at an air exchange rate of 1 h-1 and a loading rate of 1 m/m3 and climate 23/50	Terpenes and terpenoids	Δ3-Carene	899	µg m-3	[14]
Oriented Strand Board (OSB)	Pine	Sapwood strands (age 14 days) Test chamber sampling: 24 h	24 h storage at 1 m3 chamber at an air exchange rate of 1 h-1 and a loading rate of 1 m/m3 and climate 23/50	Terpenes and terpenoids	Δ3-Carene	11	µg m-3	[14]
Oriented Strand Board (OSB)	Pine	Sapwood strands (age 7 days) Test chamber sampling: 24 h	24 h storage at 1 m3 chamber at an air exchange rate of 1 h-1 and a loading rate of 1 m/m3 and climate 23/50	Terpenes and terpenoids	Δ3-Carene	133	µg m-3	[14]
Veneered particleboard	Beech	Resin: Polyvinyl acetate	HPLC, GC and Photometry (acetylacetone)	Aldehydes, carboxylic acids, and ketones	Formaldehyde	Undisclosed	µg m-2 h-1	[24]
Veneered particleboard	Beech	Resin: Polyvinyl acetate	HPLC, GC and Photometry (acetylacetone)	Aldehydes, carboxylic acids, and ketones	Pentanal	Undisclosed	µg m-2 h-1	[24]
Veneered particleboard	Beech	Resin: Polyvinyl acetate	HPLC, GC and Photometry (acetylacetone)	Aldehydes, carboxylic acids, and ketones	Hexanal	Undisclosed	µg m-2 h-1	[24]
Veneered particleboard	Beech	Resin: Polyvinyl acetate	HPLC, GC and Photometry (acetylacetone)	Aldehydes, carboxylic acids, and ketones	Benzaldehyde	Undisclosed	µg m-2 h-1	[24]
Veneered particleboard	Beech	Resin: Urea-formaldehyde	HPLC, GC and Photometry (acetylacetone)	Aldehydes, carboxylic acids, and ketones	Formaldehyde	Undisclosed	µg m-2 h-1	[24]
Veneered particleboard	Beech	Resin: Urea-formaldehyde	HPLC, GC and Photometry (acetylacetone)	Aldehydes, carboxylic acids, and ketones	Propanal	Undisclosed	µg m-2 h-1	[24]
Veneered particleboard	Beech	Resin: Urea-formaldehyde	HPLC, GC and Photometry (acetylacetone)	Aldehydes, carboxylic acids, and ketones	Hexanal	Undisclosed	µg m-2 h-1	[24]
Veneered particleboard	Beech	Resin: Urea-formaldehyde	HPLC, GC and Photometry (acetylacetone)	Aldehydes, carboxylic acids, and ketones	Benzaldehyde	Undisclosed	µg m-2 h-1	[24]
Medium Density Fibreboard (MDF)	Undisclosed	Resin: Urea-formaldehyde Uncoated	HPLC, GC and Photometry (acetylacetone)	Aldehydes, carboxylic acids, and ketones	Formaldehyde	Undisclosed	µg m-2 h-1	[24]
Medium Density Fibreboard (MDF)	Undisclosed	Resin: Urea-formaldehyde Uncoated	HPLC, GC and Photometry (acetylacetone)	Aldehydes, carboxylic acids, and ketones	Acetaldehyde	Undisclosed	µg m-2 h-1	[24]
Medium Density Fibreboard (MDF)	Undisclosed	Resin: Urea-formaldehyde Uncoated	HPLC, GC and Photometry (acetylacetone)	Aldehydes, carboxylic acids, and ketones	Hexanal	Undisclosed	µg m-2 h-1	[24]
Oriented Strand Board (OSB)	Undisclosed	Resin: Phenol Uncoated	HPLC, GC and Photometry (acetylacetone)	Aldehydes, carboxylic acids, and ketones	Formaldehyde	Undisclosed	µg m-2 h-1	[24]
Oriented Strand Board (OSB)	Undisclosed	Resin: Phenol Uncoated	HPLC, GC and Photometry (acetylacetone)	Aldehydes, carboxylic acids, and ketones	Acetaldehyde	Undisclosed	µg m-2 h-1	[24]
Oriented Strand Board (OSB)	Undisclosed	Resin: Phenol Uncoated	HPLC, GC and Photometry (acetylacetone)	Aldehydes, carboxylic acids, and ketones	Propanal	Undisclosed	µg m-2 h-1	[24]
Oriented Strand Board (OSB)	Undisclosed	Resin: Phenol Uncoated	HPLC, GC and Photometry (acetylacetone)	Aldehydes, carboxylic acids, and ketones	Pentanal	Undisclosed	µg m-2 h-1	[24]
Oriented Strand Board (OSB)	Undisclosed	Resin: Phenol Uncoated	HPLC, GC and Photometry (acetylacetone)	Aldehydes, carboxylic acids, and ketones	Hexanal	Undisclosed	µg m-2 h-1	[24]
Oriented Strand Board (OSB)	Undisclosed	Resin: Phenol Uncoated	HPLC, GC and Photometry (acetylacetone)	Aldehydes, carboxylic acids, and ketones	Benzaldehyde	Undisclosed	µg m-2 h-1	[24]
Particleboard	Undisclosed	Resin: Melamine-Urea-Phenol-Formaldehyde Uncoated	HPLC, GC and Photometry (acetylacetone)	Aldehydes, carboxylic acids, and ketones	Formaldehyde	Undisclosed	µg m-2 h-1	[24]
Particleboard	Undisclosed	Resin: Melamine-Urea-Phenol-Formaldehyde Uncoated	HPLC, GC and Photometry (acetylacetone)	Aldehydes, carboxylic acids, and ketones	Acetaldehyde	Undisclosed	µg m-2 h-1	[24]
Particleboard	Undisclosed	Resin: Melamine-Urea-Phenol-Formaldehyde Uncoated	HPLC, GC and Photometry (acetylacetone)	Aldehydes, carboxylic acids, and ketones	Propanal	Undisclosed	µg m-2 h-1	[24]
Particleboard	Undisclosed	Resin: Melamine-Urea-Phenol-Formaldehyde Uncoated	HPLC, GC and Photometry (acetylacetone)	Aldehydes, carboxylic acids, and ketones	Pentanal	Undisclosed	µg m-2 h-1	[24]
Particleboard	Undisclosed	Resin: Melamine-Urea-Phenol-Formaldehyde Uncoated	HPLC, GC and Photometry (acetylacetone)	Aldehydes, carboxylic acids, and ketones	Hexanal	Undisclosed	µg m-2 h-1	[24]
Particleboard	Undisclosed	Resin: Melamine-Urea-Phenol-Formaldehyde Uncoated	HPLC, GC and Photometry (acetylacetone)	Aldehydes, carboxylic acids, and ketones	Benzaldehyde	Undisclosed	µg m-2 h-1	[24]
Particleboard	Undisclosed	Resin: Polyurethane Uncoated	HPLC, GC and Photometry (acetylacetone)	Aldehydes, carboxylic acids, and ketones	Formaldehyde	Undisclosed	µg m-2 h-1	[24]
Particleboard	Undisclosed	Resin: Polyurethane Uncoated	HPLC, GC and Photometry (acetylacetone)	Aldehydes, carboxylic acids, and ketones	Acetaldehyde	Undisclosed	µg m-2 h-1	[24]
Particleboard	Undisclosed	Resin: Polyurethane Uncoated	HPLC, GC and Photometry (acetylacetone)	Aldehydes, carboxylic acids, and ketones	Propanal	Undisclosed	µg m-2 h-1	[24]
Particleboard	Undisclosed	Resin: Polyurethane Uncoated	HPLC, GC and Photometry (acetylacetone)	Aldehydes, carboxylic acids, and ketones	Pentanal	Undisclosed	µg m-2 h-1	[24]
Particleboard	Undisclosed	Resin: Polyurethane Uncoated	HPLC, GC and Photometry (acetylacetone)	Aldehydes, carboxylic acids, and ketones	Hexanal	Undisclosed	µg m-2 h-1	[24]
Particleboard	Undisclosed	Resin: Polyurethane Uncoated	HPLC, GC and Photometry (acetylacetone)	Aldehydes, carboxylic acids, and ketones	Benzaldehyde	Undisclosed	µg m-2 h-1	[24]
Particleboard	Undisclosed	Resin: Urea-formaldehyde Uncoated	HPLC, GC and Photometry (acetylacetone)	Aldehydes, carboxylic acids, and ketones	Formaldehyde	Undisclosed	µg m-2 h-1	[24]
Particleboard	Undisclosed	Resin: Urea-formaldehyde Uncoated	HPLC, GC and Photometry (acetylacetone)	Aldehydes, carboxylic acids, and ketones	Acetaldehyde	Undisclosed	µg m-2 h-1	[24]
Particleboard	Undisclosed	Resin: Urea-formaldehyde Uncoated	HPLC, GC and Photometry (acetylacetone)	Aldehydes, carboxylic acids, and ketones	Propanal	Undisclosed	µg m-2 h-1	[24]
Particleboard	Undisclosed	Resin: Urea-formaldehyde Uncoated	HPLC, GC and Photometry (acetylacetone)	Aldehydes, carboxylic acids, and ketones	Pentanal	Undisclosed	µg m-2 h-1	[24]
Particleboard	Undisclosed	Resin: Urea-formaldehyde Uncoated	HPLC, GC and Photometry (acetylacetone)	Aldehydes, carboxylic acids, and ketones	Hexanal	Undisclosed	µg m-2 h-1	[24]
Particleboard	Undisclosed	Resin: Urea-formaldehyde Uncoated	HPLC, GC and Photometry (acetylacetone)	Aldehydes, carboxylic acids, and ketones	Benzaldehyde	Undisclosed	µg m-2 h-1	[24]
Plywood	Undisclosed	Resin: Phenol Uncoated	HPLC, GC and Photometry (acetylacetone)	Aldehydes, carboxylic acids, and ketones	Formaldehyde	Undisclosed	µg m-2 h-1	[24]
Plywood	Undisclosed	Resin: Phenol Uncoated	HPLC, GC and Photometry (acetylacetone)	Aldehydes, carboxylic acids, and ketones	Acetaldehyde	Undisclosed	µg m-2 h-1	[24]
Plywood	Undisclosed	Resin: Phenol Uncoated	HPLC, GC and Photometry (acetylacetone)	Aldehydes, carboxylic acids, and ketones	Propanal	Undisclosed	µg m-2 h-1	[24]
Plywood	Undisclosed	Resin: Phenol Uncoated	HPLC, GC and Photometry (acetylacetone)	Aldehydes, carboxylic acids, and ketones	Pentanal	Undisclosed	µg m-2 h-1	[24]
Plywood	Undisclosed	Resin: Phenol Uncoated	HPLC, GC and Photometry (acetylacetone)	Aldehydes, carboxylic acids, and ketones	Hexanal	Undisclosed	µg m-2 h-1	[24]
Veneered particleboard	Beech	Resin: Polyvinyl acetate	HPLC, GC and Photometry (acetylacetone)	Others	Phenylmethanol	Undisclosed	µg m-2 h-1	[24]
Laminated veneer lumber	Beech	Resin: Melamine-Urea-Formaldehyde	ISO 16000-9 and according to [27]	Others	2-Methylbutane	<2-6	µg m-3	[26]
Laminated veneer lumber	Beech	Resin: Melamine-Urea-Formaldehyde	ISO 16000-9 and according to [27]	Others	Ethanol	10-56	µg m-3	[26]
Laminated veneer lumber	Beech	Resin: Polyvinyl acetate	ISO 16000-9 and according to [27]	Others	2-Methylbutane	<2-77	µg m-3	[26]
Laminated veneer lumber	Beech	Resin: Melamine-Urea-Formaldehyde	ISO 16000-9 and according to [27]	Others	Methyl acetate	9-13	µg m-3	[26]
Laminated veneer lumber	Beech	Resin: Melamine-Urea-Formaldehyde	ISO 16000-9 and according to [27]	Others	n-Pentane	<2	µg m-3	[26]
Laminated veneer lumber	Beech	Resin: Polyvinyl acetate	ISO 16000-9 and according to [27]	Others	Ethanol	13-37	µg m-3	[26]
Laminated veneer lumber	Beech	Resin: Melamine-Urea-Formaldehyde	ISO 16000-9 and according to [27]	Others	Propan-2-ol	<3-21	µg m-3	[26]
Laminated veneer lumber	Beech	Resin: Phenol-Formaldehyde	ISO 16000-9 and according to [27]	Others	2-Methylbutane	<2-9	µg m-3	[26]
Laminated veneer lumber	Beech	Resin: Polyvinyl acetate	ISO 16000-9 and according to [27]	Others	Methyl acetate	6-13	µg m-3	[26]
Laminated veneer lumber	Beech	Resin: Phenol-Formaldehyde	ISO 16000-9 and according to [27]	Others	Ethanol	14-81	µg m-3	[26]
Laminated veneer lumber	Beech	Resin: Phenol-Formaldehyde	ISO 16000-9 and according to [27]	Others	Methyl acetate	17-30	µg m-3	[26]
Laminated veneer lumber	Beech	Resin: Polyvinyl acetate	ISO 16000-9 and according to [27]	Others	n-Pentane	<2-2	µg m-3	[26]
Laminated veneer lumber	Beech	Resin: Phenol-Formaldehyde	ISO 16000-9 and according to [27]	Others	n-Pentane	<2-2	µg m-3	[26]
Laminated veneer lumber	Beech	Resin: Phenol-Formaldehyde	ISO 16000-9 and according to [27]	Others	Propan-2-ol	3-31	µg m-3	[26]
Laminated veneer lumber	Beech	Resin: Polyvinyl acetate	ISO 16000-9 and according to [27]	Others	Propan-2-ol	4-56	µg m-3	[26]
Laminated veneer lumber	Beech	Resin: Melamine-Urea-Formaldehyde	ISO 16000-3 and ISO 16000-9	Aldehydes, carboxylic acids, and ketones	Acetaldehyde	16-80	µg m-3	[26]
Laminated veneer lumber	Beech	Resin: Melamine-Urea-Formaldehyde	ISO 16000-3 and ISO 16000-9	Aldehydes, carboxylic acids, and ketones	Acetone	3-120	µg m-3	[26]
Laminated veneer lumber	Beech	Resin: Polyvinyl acetate	ISO 16000-3 and ISO 16000-9	Aldehydes, carboxylic acids, and ketones	Acetaldehyde	44-163	µg m-3	[26]
Laminated veneer lumber	Beech	Resin: Melamine-Urea-Formaldehyde	ISO 16000-3 and ISO 16000-9	Aldehydes, carboxylic acids, and ketones	Formaldehyde	16-23	µg m-3	[26]
Laminated veneer lumber	Beech	Resin: Melamine-Urea-Formaldehyde	ISO 16000-3 and ISO 16000-9	Aldehydes, carboxylic acids, and ketones	Propanal	<3	µg m-3	[26]
Laminated veneer lumber	Beech	Resin: Polyvinyl acetate	VDI 4301-7 and ISO 16000-9	Aldehydes, carboxylic acids, and ketones	Acetic acid	1878-1980	µg m-3	[26]
Laminated veneer lumber	Beech	Resin: Melamine-Urea-Formaldehyde	ISO 16000-9 and according to [27]	Aldehydes, carboxylic acids, and ketones	Prop-2-enal	<1	µg m-3	[26]
Laminated veneer lumber	Beech	Resin: Melamine-Urea-Formaldehyde	VDI 4301-7 and ISO 16000-9	Aldehydes, carboxylic acids, and ketones	Acetic acid	1302-1409	µg m-3	[26]
Laminated veneer lumber	Beech	Resin: Polyvinyl acetate	ISO 16000-3 and ISO 16000-9	Aldehydes, carboxylic acids, and ketones	Acetone	11-143	µg m-3	[26]
Laminated veneer lumber	Beech	Resin: Melamine-Urea-Formaldehyde	VDI 4301-7 and ISO 16000-9	Aldehydes, carboxylic acids, and ketones	Formic acid	156-400	µg m-3	[26]
Oriented Strand Board (OSB)	Undisclosed	Sample 1	ISO 16000-9 and according to [27]	Others	2-Methylbutane	<2-3	µg m-3	[26]
Oriented Strand Board (OSB)	Undisclosed	Sample 2	ISO 16000-9 and according to [27]	Others	2-Methylbutane	<2	µg m-3	[26]
Particleboard	Undisclosed	Sample 1	ISO 16000-9 and according to [27]	Others	2-Methylbutane	<2	µg m-3	[26]
Particleboard	Undisclosed	Sample 2	ISO 16000-9 and according to [27]	Others	2-Methylbutane	<-2	µg m-3	[26]
Plywood	Undisclosed	Three-layer panel Sample 1	ISO 16000-9 and according to [27]	Others	2-Methylbutane	<2-31	µg m-3	[26]
Plywood	Undisclosed	Three-layer panel Sample 2	ISO 16000-9 and according to [27]	Others	2-Methylbutane	<2-6	µg m-3	[26]
Plywood	Undisclosed	Three-layer panel Sample 3	ISO 16000-9 and according to [27]	Others	2-Methylbutane	<2-5	µg m-3	[26]
Oriented Strand Board (OSB)	Undisclosed	Sample 1	ISO 16000-9 and according to [27]	Others	Ethanol	29-20	µg m-3	[26]
Oriented Strand Board (OSB)	Undisclosed	Sample 2	ISO 16000-9 and according to [27]	Others	Ethanol	19-31	µg m-3	[26]
Particleboard	Undisclosed	Sample 1	ISO 16000-9 and according to [27]	Others	Ethanol	n.d.-22	µg m-3	[26]
Particleboard	Undisclosed	Sample 2	ISO 16000-9 and according to [27]	Others	Ethanol	13-27	µg m-3	[26]
Plywood	Undisclosed	Three-layer panel Sample 1	ISO 16000-9 and according to [27]	Others	Ethanol	9-139	µg m-3	[26]
Plywood	Undisclosed	Three-layer panel Sample 2	ISO 16000-9 and according to [27]	Others	Ethanol	3-84	µg m-3	[26]
Plywood	Undisclosed	Three-layer panel Sample 3	ISO 16000-9 and according to [27]	Others	Ethanol	3-75	µg m-3	[26]
Oriented Strand Board (OSB)	Undisclosed	Sample 1	ISO 16000-9 and according to [27]	Others	Methyl acetate	5-7	µg m-3	[26]
Particleboard	Undisclosed	Sample 1	ISO 16000-9 and according to [27]	Others	Methyl acetate	10-40	µg m-3	[26]
Particleboard	Undisclosed	Sample 2	ISO 16000-9 and according to [27]	Others	Methyl acetate	22-61	µg m-3	[26]
Plywood	Undisclosed	Three-layer panel Sample 1	ISO 16000-9 and according to [27]	Others	Methyl acetate	14-28	µg m-3	[26]
Plywood	Undisclosed	Three-layer panel Sample 2	ISO 16000-9 and according to [27]	Others	Methyl acetate	18-44	µg m-3	[26]
Plywood	Undisclosed	Three-layer panel Sample 3	ISO 16000-9 and according to [27]	Others	Methyl acetate	16-27	µg m-3	[26]
Oriented Strand Board (OSB)	Undisclosed	Sample 1	ISO 16000-9 and according to [27]	Others	n-Pentane	<2-4	µg m-3	[26]
Oriented Strand Board (OSB)	Undisclosed	Sample 2	ISO 16000-9 and according to [27]	Others	n-Pentane	7-13	µg m-3	[26]
Particleboard	Undisclosed	Sample 1	ISO 16000-9 and according to [27]	Others	n-Pentane	<2	µg m-3	[26]
Particleboard	Undisclosed	Sample 2	ISO 16000-9 and according to [27]	Others	n-Pentane	3-13	µg m-3	[26]
Plywood	Undisclosed	Three-layer panel Sample 1	ISO 16000-9 and according to [27]	Others	n-Pentane	<2-9	µg m-3	[26]
Plywood	Undisclosed	Three-layer panel Sample 2	ISO 16000-9 and according to [27]	Others	n-Pentane	<2-2	µg m-3	[26]
Plywood	Undisclosed	Three-layer panel Sample 3	ISO 16000-9 and according to [27]	Others	n-Pentane	<2	µg m-3	[26]
Laminated veneer lumber	Beech	Resin: Phenol-Formaldehyde	ISO 16000-3 and ISO 16000-9	Aldehydes, carboxylic acids, and ketones	Acetaldehyde	36-161	µg m-3	[26]
Laminated veneer lumber	Beech	Resin: Polyvinyl acetate	ISO 16000-3 and ISO 16000-9	Aldehydes, carboxylic acids, and ketones	Formaldehyde	12–13	µg m-3	[26]
Oriented Strand Board (OSB)	Undisclosed	Sample 1	ISO 16000-9 and according to [27]	Others	Propan-2-ol	16-25	µg m-3	[26]
Oriented Strand Board (OSB)	Undisclosed	Sample 2	ISO 16000-9 and according to [27]	Others	Propan-2-ol	58-62	µg m-3	[26]
Particleboard	Undisclosed	Sample 1	ISO 16000-9 and according to [27]	Others	Propan-2-ol	27-40	µg m-3	[26]
Particleboard	Undisclosed	Sample 2	ISO 16000-9 and according to [27]	Others	Propan-2-ol	32-46	µg m-3	[26]
Plywood	Undisclosed	Three-layer panel Sample 1	ISO 16000-9 and according to [27]	Others	Propan-2-ol	<3-39	µg m-3	[26]
Plywood	Undisclosed	Three-layer panel Sample 2	ISO 16000-9 and according to [27]	Others	Propan-2-ol	12-25	µg m-3	[26]
Plywood	Undisclosed	Three-layer panel Sample 3	ISO 16000-9 and according to [27]	Others	Propan-2-ol	5-10	µg m-3	[26]
Laminated veneer lumber	Beech	Resin: Phenol-Formaldehyde	ISO 16000-3 and ISO 16000-9	Aldehydes, carboxylic acids, and ketones	Acetone	5-24	µg m-3	[26]
Laminated veneer lumber	Beech	Resin: Phenol-Formaldehyde	ISO 16000-3 and ISO 16000-9	Aldehydes, carboxylic acids, and ketones	Formaldehyde	2-6	µg m-3	[26]
Laminated veneer lumber	Beech	Resin: Polyvinyl acetate	VDI 4301-7 and ISO 16000-9	Aldehydes, carboxylic acids, and ketones	Formic acid	420-601	µg m-3	[26]
Laminated veneer lumber	Beech	Resin: Phenol-Formaldehyde	ISO 16000-3 and ISO 16000-9	Aldehydes, carboxylic acids, and ketones	Propanal	<3	µg m-3	[26]
Laminated veneer lumber	Beech	Resin: Phenol-Formaldehyde	ISO 16000-9 and according to [27]	Aldehydes, carboxylic acids, and ketones	Prop-2-enal	<1	µg m-3	[26]
Laminated veneer lumber	Beech	Resin: Polyvinyl acetate	ISO 16000-9 and according to [27]	Aldehydes, carboxylic acids, and ketones	Prop-2-enal	<1	µg m-3	[26]
Laminated veneer lumber	Beech	Resin: Phenol-Formaldehyde	VDI 4301-7 and ISO 16000-9	Aldehydes, carboxylic acids, and ketones	Acetic acid	1268-1624	µg m-3	[26]
Laminated veneer lumber	Beech	Resin: Phenol-Formaldehyde	VDI 4301-7 and ISO 16000-9	Aldehydes, carboxylic acids, and ketones	Formic acid	217-276	µg m-3	[26]
Laminated veneer lumber	Beech	Resin: Polyvinyl acetate	ISO 16000-3 and ISO 16000-9	Aldehydes, carboxylic acids, and ketones	Propanal	<3	µg m-3	[26]
Laminated veneer lumber	Poplar	Resin: Melamine-Urea-Formaldehyde	ISO 16000-3 and ISO 16000-9	Aldehydes, carboxylic acids, and ketones	Acetaldehyde	10-34	µg m-3	[26]
Laminated veneer lumber	Poplar	Resin: Melamine-Urea-Formaldehyde	ISO 16000-3 and ISO 16000-9	Aldehydes, carboxylic acids, and ketones	Acetone	3-120	µg m-3	[26]
Laminated veneer lumber	Poplar	Resin: Melamine-Urea-Formaldehyde	ISO 16000-3 and ISO 16000-9	Aldehydes, carboxylic acids, and ketones	Formaldehyde	20-30	µg m-3	[26]
Laminated veneer lumber	Poplar	Resin: Melamine-Urea-Formaldehyde	ISO 16000-3 and ISO 16000-9	Aldehydes, carboxylic acids, and ketones	Propanal	<3	µg m-3	[26]
Laminated veneer lumber	Poplar	Resin: Melamine-Urea-Formaldehyde	ISO 16000-9 and according to [27]	Aldehydes, carboxylic acids, and ketones	Prop-2-enal	<1	µg m-3	[26]
Laminated veneer lumber	Poplar	Resin: Melamine-Urea-Formaldehyde	VDI 4301-7 and ISO 16000-9	Aldehydes, carboxylic acids, and ketones	Acetic acid	949-1486	µg m-3	[26]
Laminated veneer lumber	Poplar	Resin: Melamine-Urea-Formaldehyde	VDI 4301-7 and ISO 16000-9	Aldehydes, carboxylic acids, and ketones	Formic acid	19-44	µg m-3	[26]
Oriented Strand Board (OSB)	Undisclosed	Sample 1	ISO 16000-3 and ISO 16000-9	Aldehydes, carboxylic acids, and ketones	Acetaldehyde	19-42	µg m-3	[26]
Oriented Strand Board (OSB)	Undisclosed	Sample 2	ISO 16000-3 and ISO 16000-9	Aldehydes, carboxylic acids, and ketones	Acetaldehyde	51-73	µg m-3	[26]
Particleboard	Undisclosed	Sample 1	ISO 16000-3 and ISO 16000-9	Aldehydes, carboxylic acids, and ketones	Acetaldehyde	45-105	µg m-3	[26]
Particleboard	Undisclosed	Sample 2	ISO 16000-3 and ISO 16000-9	Aldehydes, carboxylic acids, and ketones	Acetaldehyde	68-168	µg m-3	[26]
Plywood	Undisclosed	Three-layer panel Sample 1	ISO 16000-3 and ISO 16000-9	Aldehydes, carboxylic acids, and ketones	Acetaldehyde	8-29	µg m-3	[26]
Plywood	Undisclosed	Three-layer panel Sample 2	ISO 16000-3 and ISO 16000-9	Aldehydes, carboxylic acids, and ketones	Acetaldehyde	23-115	µg m-3	[26]
Plywood	Undisclosed	Three-layer panel Sample 3	ISO 16000-3 and ISO 16000-9	Aldehydes, carboxylic acids, and ketones	Acetaldehyde	15-57	µg m-3	[26]
Oriented Strand Board (OSB)	Undisclosed	Sample 1	VDI 4301-7 and ISO 16000-9	Aldehydes, carboxylic acids, and ketones	Acetic acid	406-415	µg m-3	[26]
Oriented Strand Board (OSB)	Undisclosed	Sample 2	VDI 4301-7 and ISO 16000-9	Aldehydes, carboxylic acids, and ketones	Acetic acid	108-188	µg m-3	[26]
Particleboard	Undisclosed	Sample 1	VDI 4301-7 and ISO 16000-9	Aldehydes, carboxylic acids, and ketones	Acetic acid	6-24	µg m-3	[26]
Particleboard	Undisclosed	Sample 2	VDI 4301-7 and ISO 16000-9	Aldehydes, carboxylic acids, and ketones	Acetic acid	358-376	µg m-3	[26]
Plywood	Undisclosed	Three-layer panel Sample 1	VDI 4301-7 and ISO 16000-9	Aldehydes, carboxylic acids, and ketones	Acetic acid	414-836	µg m-3	[26]
Plywood	Undisclosed	Three-layer panel Sample 2	VDI 4301-7 and ISO 16000-9	Aldehydes, carboxylic acids, and ketones	Acetic acid	423-910	µg m-3	[26]
Plywood	Undisclosed	Three-layer panel Sample 3	VDI 4301-7 and ISO 16000-9	Aldehydes, carboxylic acids, and ketones	Acetic acid	569-656	µg m-3	[26]
Oriented Strand Board (OSB)	Undisclosed	Sample 1	ISO 16000-3 and ISO 16000-9	Aldehydes, carboxylic acids, and ketones	Acetone	95-159	µg m-3	[26]
Oriented Strand Board (OSB)	Undisclosed	Sample 2	ISO 16000-3 and ISO 16000-9	Aldehydes, carboxylic acids, and ketones	Acetone	512-517	µg m-3	[26]
Particleboard	Undisclosed	Sample 1	ISO 16000-3 and ISO 16000-9	Aldehydes, carboxylic acids, and ketones	Acetone	136-260	µg m-3	[26]
Particleboard	Undisclosed	Sample 2	ISO 16000-3 and ISO 16000-9	Aldehydes, carboxylic acids, and ketones	Acetone	276-424	µg m-3	[26]
Plywood	Undisclosed	Three-layer panel Sample 1	ISO 16000-3 and ISO 16000-9	Aldehydes, carboxylic acids, and ketones	Acetone	8-57	µg m-3	[26]
Plywood	Undisclosed	Three-layer panel Sample 2	ISO 16000-3 and ISO 16000-9	Aldehydes, carboxylic acids, and ketones	Acetone	42-127	µg m-3	[26]
Plywood	Undisclosed	Three-layer panel Sample 3	ISO 16000-3 and ISO 16000-9	Aldehydes, carboxylic acids, and ketones	Acetone	25-60	µg m-3	[26]
Oriented Strand Board (OSB)	Undisclosed	Sample 1	ISO 16000-3 and ISO 16000-9	Aldehydes, carboxylic acids, and ketones	Formaldehyde	10-11	µg m-3	[26]
Oriented Strand Board (OSB)	Undisclosed	Sample 2	ISO 16000-3 and ISO 16000-9	Aldehydes, carboxylic acids, and ketones	Formaldehyde	215-24	µg m-3	[26]
Particleboard	Undisclosed	Sample 1	ISO 16000-3 and ISO 16000-9	Aldehydes, carboxylic acids, and ketones	Formaldehyde	39-243	µg m-3	[26]
Particleboard	Undisclosed	Sample 2	ISO 16000-3 and ISO 16000-9	Aldehydes, carboxylic acids, and ketones	Formaldehyde	41-45	µg m-3	[26]
Plywood	Undisclosed	Three-layer panel Sample 1	ISO 16000-3 and ISO 16000-9	Aldehydes, carboxylic acids, and ketones	Formaldehyde	15-39	µg m-3	[26]
Plywood	Undisclosed	Three-layer panel Sample 2	ISO 16000-3 and ISO 16000-9	Aldehydes, carboxylic acids, and ketones	Formaldehyde	116-201	µg m-3	[26]
Plywood	Undisclosed	Three-layer panel Sample 3	ISO 16000-3 and ISO 16000-9	Aldehydes, carboxylic acids, and ketones	Formaldehyde	92-165	µg m-3	[26]
Oriented Strand Board (OSB)	Undisclosed	Sample 1	VDI 4301-7 and ISO 16000-9	Aldehydes, carboxylic acids, and ketones	Formic acid	127-190	µg m-3	[26]
Oriented Strand Board (OSB)	Undisclosed	Sample 2	VDI 4301-7 and ISO 16000-9	Aldehydes, carboxylic acids, and ketones	Formic acid	172-204	µg m-3	[26]
Particleboard	Undisclosed	Sample 1	VDI 4301-7 and ISO 16000-9	Aldehydes, carboxylic acids, and ketones	Formic acid	5	µg m-3	[26]
Particleboard	Undisclosed	Sample 2	VDI 4301-7 and ISO 16000-9	Aldehydes, carboxylic acids, and ketones	Formic acid	24–28	µg m-3	[26]
Plywood	Undisclosed	Three-layer panel Sample 1	VDI 4301-7 and ISO 16000-9	Aldehydes, carboxylic acids, and ketones	Formic acid	108-194	µg m-3	[26]
Plywood	Undisclosed	Three-layer panel Sample 2	VDI 4301-7 and ISO 16000-9	Aldehydes, carboxylic acids, and ketones	Formic acid	405-628	µg m-3	[26]
Plywood	Undisclosed	Three-layer panel Sample 3	VDI 4301-7 and ISO 16000-9	Aldehydes, carboxylic acids, and ketones	Formic acid	227-247	µg m-3	[26]
Laminated veneer lumber	Poplar	Resin: Melamine-Urea-Formaldehyde	ISO 16000-9 and according to [27]	Others	2-Methylbutane	<2-8	µg m-3	[26]
Laminated veneer lumber	Poplar	Resin: Melamine-Urea-Formaldehyde	ISO 16000-9 and according to [27]	Others	Ethanol	11-67	µg m-3	[26]
Laminated veneer lumber	Poplar	Resin: Melamine-Urea-Formaldehyde	ISO 16000-9 and according to [27]	Others	Methyl acetate	9-15	µg m-3	[26]
Laminated veneer lumber	Poplar	Resin: Melamine-Urea-Formaldehyde	ISO 16000-9 and according to [27]	Others	n-Pentane	<2-2	µg m-3	[26]
Laminated veneer lumber	Poplar	Resin: Melamine-Urea-Formaldehyde	ISO 16000-9 and according to [27]	Others	Propan-2-ol	<3-24	µg m-3	[26]
Oriented Strand Board (OSB)	Undisclosed	Sample 1	ISO 16000-9 and according to [27]	Aldehydes, carboxylic acids, and ketones	Prop-2-enal	<1	µg m-3	[26]
Oriented Strand Board (OSB)	Undisclosed	Sample 2	ISO 16000-9 and according to [27]	Aldehydes, carboxylic acids, and ketones	Prop-2-enal	<1	µg m-3	[26]
Particleboard	Undisclosed	Sample 1	ISO 16000-9 and according to [27]	Aldehydes, carboxylic acids, and ketones	Prop-2-enal	<1	µg m-3	[26]
Particleboard	Undisclosed	Sample 2	ISO 16000-9 and according to [27]	Aldehydes, carboxylic acids, and ketones	Prop-2-enal	<1	µg m-3	[26]
Plywood	Undisclosed	Three-layer panel Sample 1	ISO 16000-9 and according to [27]	Aldehydes, carboxylic acids, and ketones	Prop-2-enal	1-5	µg m-3	[26]
Plywood	Undisclosed	Three-layer panel Sample 2	ISO 16000-9 and according to [27]	Aldehydes, carboxylic acids, and ketones	Prop-2-enal	2-4	µg m-3	[26]
Plywood	Undisclosed	Three-layer panel Sample 3	ISO 16000-9 and according to [27]	Aldehydes, carboxylic acids, and ketones	Prop-2-enal	2	µg m-3	[26]
Oriented Strand Board (OSB)	Undisclosed	Sample 1	ISO 16000-3 and ISO 16000-9	Aldehydes, carboxylic acids, and ketones	Propanal	<3	µg m-3	[26]
Oriented Strand Board (OSB)	Undisclosed	Sample 2	ISO 16000-3 and ISO 16000-9	Aldehydes, carboxylic acids, and ketones	Propanal	12-16	µg m-3	[26]
Particleboard	Undisclosed	Sample 1	ISO 16000-3 and ISO 16000-9	Aldehydes, carboxylic acids, and ketones	Propanal	13-26	µg m-3	[26]
Particleboard	Undisclosed	Sample 2	ISO 16000-3 and ISO 16000-9	Aldehydes, carboxylic acids, and ketones	Propanal	14-27	µg m-3	[26]
Plywood	Undisclosed	Three-layer panel Sample 1	ISO 16000-3 and ISO 16000-9	Aldehydes, carboxylic acids, and ketones	Propanal	<3	µg m-3	[26]
Plywood	Undisclosed	Three-layer panel Sample 2	ISO 16000-3 and ISO 16000-9	Aldehydes, carboxylic acids, and ketones	Propanal	<3	µg m-3	[26]
Plywood	Undisclosed	Three-layer panel Sample 3	ISO 16000-3 and ISO 16000-9	Aldehydes, carboxylic acids, and ketones	Propanal	<3	µg m-3	[26]
Particleboard	Pine (Pinus pinaster)	Resin: Urea-Formaldehyde	GDME-HPLC-DAD	Aldehydes, carboxylic acids, and ketones	Formaldehyde	Detection only	Detection only	[29]
Particleboard	Pine (Pinus pinaster)	Resin: Urea-Formaldehyde	GDME-HPLC-DAD	Aldehydes, carboxylic acids, and ketones	Acetaldehyde	Detection only	Detection only	[29]
Particleboard	Pine (Pinus pinaster)	Resin: Urea-Formaldehyde	GDME-HPLC-DAD	Aldehydes, carboxylic acids, and ketones	Acetone	Detection only	Detection only	[29]
Particleboard	Pine (Pinus pinaster)	Resin: Urea-Formaldehyde	GDME-HPLC-DAD	Aldehydes, carboxylic acids, and ketones	Propanal	Detection only	Detection only	[29]
Particleboard	Pine (Pinus pinaster)	Resin: Urea-Formaldehyde	GDME-HPLC-DAD	Aldehydes, carboxylic acids, and ketones	Furfural	Detection only	Detection only	[29]
Particleboard	Pine (Pinus pinaster)	Resin: Urea-Formaldehyde	GDME-HPLC-DAD	Aldehydes, carboxylic acids, and ketones	Butanal	Detection only	Detection only	[29]
Particleboard	Pine (Pinus pinaster)	Resin: Urea-Formaldehyde	GDME-HPLC-DAD	Aldehydes, carboxylic acids, and ketones	Pentanal	Detection only	Detection only	[29]
Particleboard	Pine (Pinus pinaster)	Resin: Urea-Formaldehyde	GDME-HPLC-DAD	Aldehydes, carboxylic acids, and ketones	Hexanal	Detection only	Detection only	[29]
Particleboard	Pine (Pinus pinaster)	Resin: Urea-Formaldehyde	GDME-HPLC-DAD	Aldehydes, carboxylic acids, and ketones	Heptanal	Detection only	Detection only	[29]
Particleboard	Pine (Pinus pinaster)	Resin: Urea-Formaldehyde	GDME-HPLC-DAD	Aldehydes, carboxylic acids, and ketones	Octanal	Detection only	Detection only	[29]
Particleboard	Pine (Pinus pinaster)	Resin: Urea-Formaldehyde	GDME-HPLC-DAD	Aldehydes, carboxylic acids, and ketones	Nonanal	Detection only	Detection only	[29]
Particleboard	Pine (Pinus pinaster)	Resin: Urea-Formaldehyde	GDME-HPLC-DAD	Aldehydes, carboxylic acids, and ketones	Benzaldehyde	Detection only	Detection only	[29]
Particleboard	Pine (Pinus pinaster)	Resin: Urea-Formaldehyde fortified with Melamine	GDME-HPLC-DAD	Aldehydes, carboxylic acids, and ketones	Formaldehyde	Detection only	Detection only	[29]
Particleboard	Pine (Pinus pinaster)	Resin: Urea-Formaldehyde fortified with Melamine	GDME-HPLC-DAD	Aldehydes, carboxylic acids, and ketones	Acetaldehyde	Detection only	Detection only	[29]
Particleboard	Pine (Pinus pinaster)	Resin: Urea-Formaldehyde fortified with Melamine	GDME-HPLC-DAD	Aldehydes, carboxylic acids, and ketones	Acetone	Detection only	Detection only	[29]
Particleboard	Pine (Pinus pinaster)	Resin: Urea-Formaldehyde fortified with Melamine	GDME-HPLC-DAD	Aldehydes, carboxylic acids, and ketones	Propanal	Detection only	Detection only	[29]
Particleboard	Pine (Pinus pinaster)	Resin: Urea-Formaldehyde fortified with Melamine	GDME-HPLC-DAD	Aldehydes, carboxylic acids, and ketones	Furfural	Detection only	Detection only	[29]
Particleboard	Pine (Pinus pinaster)	Resin: Urea-Formaldehyde fortified with Melamine	GDME-HPLC-DAD	Aldehydes, carboxylic acids, and ketones	Butanal	Detection only	Detection only	[29]
Particleboard	Pine (Pinus pinaster)	Resin: Urea-Formaldehyde fortified with Melamine	GDME-HPLC-DAD	Aldehydes, carboxylic acids, and ketones	Pentanal	Detection only	Detection only	[29]
Particleboard	Pine (Pinus pinaster)	Resin: Urea-Formaldehyde fortified with Melamine	GDME-HPLC-DAD	Aldehydes, carboxylic acids, and ketones	Hexanal	Detection only	Detection only	[29]
Particleboard	Pine (Pinus pinaster)	Resin: Urea-Formaldehyde fortified with Melamine	GDME-HPLC-DAD	Aldehydes, carboxylic acids, and ketones	Heptanal	Detection only	Detection only	[29]
Particleboard	Pine (Pinus pinaster)	Resin: Urea-Formaldehyde fortified with Melamine	GDME-HPLC-DAD	Aldehydes, carboxylic acids, and ketones	Octanal	Detection only	Detection only	[29]
Particleboard	Pine (Pinus pinaster)	Resin: Urea-Formaldehyde fortified with Melamine	GDME-HPLC-DAD	Aldehydes, carboxylic acids, and ketones	Nonanal	Detection only	Detection only	[29]
Particleboard	Pine (Pinus pinaster)	Resin: Urea-Formaldehyde fortified with Melamine	GDME-HPLC-DAD	Aldehydes, carboxylic acids, and ketones	Benzaldehyde	Detection only	Detection only	[29]
Particleboard	Recycled wood	Resin: Urea-Formaldehyde	GDME-HPLC-DAD	Aldehydes, carboxylic acids, and ketones	Formaldehyde	Detection only	Detection only	[29]
Particleboard	Recycled wood	Resin: Urea-Formaldehyde	GDME-HPLC-DAD	Aldehydes, carboxylic acids, and ketones	Acetaldehyde	Detection only	Detection only	[29]
Particleboard	Recycled wood	Resin: Urea-Formaldehyde	GDME-HPLC-DAD	Aldehydes, carboxylic acids, and ketones	Acetone	Detection only	Detection only	[29]
Particleboard	Recycled wood	Resin: Urea-Formaldehyde	GDME-HPLC-DAD	Aldehydes, carboxylic acids, and ketones	Propanal	Detection only	Detection only	[29]
Particleboard	Recycled wood	Resin: Urea-Formaldehyde	GDME-HPLC-DAD	Aldehydes, carboxylic acids, and ketones	Furfural	Detection only	Detection only	[29]
Particleboard	Recycled wood	Resin: Urea-Formaldehyde	GDME-HPLC-DAD	Aldehydes, carboxylic acids, and ketones	Butanal	Detection only	Detection only	[29]
Particleboard	Recycled wood	Resin: Urea-Formaldehyde	GDME-HPLC-DAD	Aldehydes, carboxylic acids, and ketones	Pentanal	Detection only	Detection only	[29]
Particleboard	Recycled wood	Resin: Urea-Formaldehyde	GDME-HPLC-DAD	Aldehydes, carboxylic acids, and ketones	Hexanal	Detection only	Detection only	[29]
Particleboard	Recycled wood	Resin: Urea-Formaldehyde	GDME-HPLC-DAD	Aldehydes, carboxylic acids, and ketones	Heptanal	Detection only	Detection only	[29]
Particleboard	Recycled wood	Resin: Urea-Formaldehyde	GDME-HPLC-DAD	Aldehydes, carboxylic acids, and ketones	Octanal	Detection only	Detection only	[29]
Particleboard	Recycled wood	Resin: Urea-Formaldehyde	GDME-HPLC-DAD	Aldehydes, carboxylic acids, and ketones	Nonanal	Detection only	Detection only	[29]
Particleboard	Recycled wood	Resin: Urea-Formaldehyde	GDME-HPLC-DAD	Aldehydes, carboxylic acids, and ketones	Benzaldehyde	Detection only	Detection only	[29]
Particleboard	Recycled wood	Resin: Urea-Formaldehyde fortified with Melamine	GDME-HPLC-DAD	Aldehydes, carboxylic acids, and ketones	Formaldehyde	Detection only	Detection only	[29]
Particleboard	Recycled wood	Resin: Urea-Formaldehyde fortified with Melamine	GDME-HPLC-DAD	Aldehydes, carboxylic acids, and ketones	Acetaldehyde	Detection only	Detection only	[29]
Particleboard	Recycled wood	Resin: Urea-Formaldehyde fortified with Melamine	GDME-HPLC-DAD	Aldehydes, carboxylic acids, and ketones	Acetone	Detection only	Detection only	[29]
Particleboard	Recycled wood	Resin: Urea-Formaldehyde fortified with Melamine	GDME-HPLC-DAD	Aldehydes, carboxylic acids, and ketones	Propanal	Detection only	Detection only	[29]
Particleboard	Recycled wood	Resin: Urea-Formaldehyde fortified with Melamine	GDME-HPLC-DAD	Aldehydes, carboxylic acids, and ketones	Furfural	Detection only	Detection only	[29]
Particleboard	Recycled wood	Resin: Urea-Formaldehyde fortified with Melamine	GDME-HPLC-DAD	Aldehydes, carboxylic acids, and ketones	Butanal	Detection only	Detection only	[29]
Particleboard	Recycled wood	Resin: Urea-Formaldehyde fortified with Melamine	GDME-HPLC-DAD	Aldehydes, carboxylic acids, and ketones	Pentanal	Detection only	Detection only	[29]
Particleboard	Recycled wood	Resin: Urea-Formaldehyde fortified with Melamine	GDME-HPLC-DAD	Aldehydes, carboxylic acids, and ketones	Hexanal	Detection only	Detection only	[29]
Particleboard	Recycled wood	Resin: Urea-Formaldehyde fortified with Melamine	GDME-HPLC-DAD	Aldehydes, carboxylic acids, and ketones	Heptanal	Detection only	Detection only	[29]
Particleboard	Recycled wood	Resin: Urea-Formaldehyde fortified with Melamine	GDME-HPLC-DAD	Aldehydes, carboxylic acids, and ketones	Octanal	Detection only	Detection only	[29]
Particleboard	Recycled wood	Resin: Urea-Formaldehyde fortified with Melamine	GDME-HPLC-DAD	Aldehydes, carboxylic acids, and ketones	Nonanal	Detection only	Detection only	[29]
Particleboard	Recycled wood	Resin: Urea-Formaldehyde fortified with Melamine	GDME-HPLC-DAD	Aldehydes, carboxylic acids, and ketones	Benzaldehyde	Detection only	Detection only	[29]
Medium Density Fibreboard (MDF)	Pine (Pinus pinaster)	Resin: Melamine-Urea-Formaldehyde	GDME-HPLC-DAD-MS/MS	Aldehydes, carboxylic acids, and ketones	1-Hydroxypropan-2-one	Detection only	Detection only	[30]
Medium Density Fibreboard (MDF)	Pine (Pinus pinaster)	Resin: Melamine-Urea-Formaldehyde	GDME-HPLC-DAD-MS/MS	Aldehydes, carboxylic acids, and ketones	Formaldehyde	Detection only	Detection only	[30]
Medium Density Fibreboard (MDF)	Pine (Pinus pinaster)	Resin: Melamine-Urea-Formaldehyde	GDME-HPLC-DAD-MS/MS	Aldehydes, carboxylic acids, and ketones	Acetaldehyde	Detection only	Detection only	[30]
Medium Density Fibreboard (MDF)	Pine (Pinus pinaster)	Resin: Melamine-Urea-Formaldehyde	GDME-HPLC-DAD-MS/MS	Aldehydes, carboxylic acids, and ketones	Acetone	Detection only	Detection only	[30]
Medium Density Fibreboard (MDF)	Pine (Pinus pinaster)	Resin: Melamine-Urea-Formaldehyde	GDME-HPLC-DAD-MS/MS	Aldehydes, carboxylic acids, and ketones	Furfural	Detection only	Detection only	[30]
Medium Density Fibreboard (MDF)	Pine (Pinus pinaster)	Resin: Melamine-Urea-Formaldehyde	GDME-HPLC-DAD-MS/MS	Aldehydes, carboxylic acids, and ketones	Propanal	Detection only	Detection only	[30]
Medium Density Fibreboard (MDF)	Pine (Pinus pinaster)	Resin: Melamine-Urea-Formaldehyde	GDME-HPLC-DAD-MS/MS	Aldehydes, carboxylic acids, and ketones	Hydroxyheptanone	Detection only	Detection only	[30]
Medium Density Fibreboard (MDF)	Pine (Pinus pinaster)	Resin: Melamine-Urea-Formaldehyde	GDME-HPLC-DAD-MS/MS	Aldehydes, carboxylic acids, and ketones	4-Hydroxybenzaldehyde	Detection only	Detection only	[30]
Medium Density Fibreboard (MDF)	Pine (Pinus pinaster)	Resin: Melamine-Urea-Formaldehyde	GDME-HPLC-DAD-MS/MS	Aldehydes, carboxylic acids, and ketones	Prop-2-enal	Detection only	Detection only	[30]
Medium Density Fibreboard (MDF)	Pine (Pinus pinaster)	Resin: Melamine-Urea-Formaldehyde	GDME-HPLC-DAD-MS/MS	Aldehydes, carboxylic acids, and ketones	Butanal	Detection only	Detection only	[30]
Medium Density Fibreboard (MDF)	Pine (Pinus pinaster)	Resin: Melamine-Urea-Formaldehyde	GDME-HPLC-DAD-MS/MS	Aldehydes, carboxylic acids, and ketones	(E)-But-2-enal	Detection only	Detection only	[30]
Medium Density Fibreboard (MDF)	Pine (Pinus pinaster)	Resin: Melamine-Urea-Formaldehyde	GDME-HPLC-DAD-MS/MS	Aldehydes, carboxylic acids, and ketones	Benzaldehyde	Detection only	Detection only	[30]
Medium Density Fibreboard (MDF)	Pine (Pinus pinaster)	Resin: Melamine-Urea-Formaldehyde	GDME-HPLC-DAD-MS/MS	Aldehydes, carboxylic acids, and ketones	Glyoxal	Detection only	Detection only	[30]
Medium Density Fibreboard (MDF)	Pine (Pinus pinaster)	Resin: Melamine-Urea-Formaldehyde	GDME-HPLC-DAD-MS/MS	Aldehydes, carboxylic acids, and ketones	Pentanal	Detection only	Detection only	[30]
Medium Density Fibreboard (MDF)	Pine (Pinus pinaster)	Resin: Melamine-Urea-Formaldehyde	GDME-HPLC-DAD-MS/MS	Aldehydes, carboxylic acids, and ketones	Pentane-2,3-dione	Detection only	Detection only	[30]
Medium Density Fibreboard (MDF)	Pine (Pinus pinaster)	Resin: Melamine-Urea-Formaldehyde	GDME-HPLC-DAD-MS/MS	Aldehydes, carboxylic acids, and ketones	Hexanal	Detection only	Detection only	[30]
Medium Density Fibreboard (MDF)	Pine (Pinus pinaster)	Resin: Melamine-Urea-Formaldehyde	GDME-HPLC-DAD-MS/MS	Aldehydes, carboxylic acids, and ketones	(E)-Hept-2-enal	Detection only	Detection only	[30]
Medium Density Fibreboard (MDF)	Pine (Pinus pinaster)	Resin: Melamine-Urea-Formaldehyde	GDME-HPLC-DAD-MS/MS	Aldehydes, carboxylic acids, and ketones	Butane-2,3-dione	Detection only	Detection only	[30]
Medium Density Fibreboard (MDF)	Pine (Pinus pinaster)	Resin: Melamine-Urea-Formaldehyde	GDME-HPLC-DAD-MS/MS	Aldehydes, carboxylic acids, and ketones	Heptanal	Detection only	Detection only	[30]
Medium Density Fibreboard (MDF)	Pine (Pinus pinaster)	Resin: Melamine-Urea-Formaldehyde	GDME-HPLC-DAD-MS/MS	Aldehydes, carboxylic acids, and ketones	(E)-Oct-2-enal	Detection only	Detection only	[30]
Medium Density Fibreboard (MDF)	Pine (Pinus pinaster)	Resin: Melamine-Urea-Formaldehyde	GDME-HPLC-DAD-MS/MS	Aldehydes, carboxylic acids, and ketones	2,5-Dihydroxybenzaldehyde	Detection only	Detection only	[30]
Medium Density Fibreboard (MDF)	Pine (Pinus pinaster)	Resin: Melamine-Urea-Formaldehyde	GDME-HPLC-DAD-MS/MS	Aldehydes, carboxylic acids, and ketones	Octanal	Detection only	Detection only	[30]
Medium Density Fibreboard (MDF)	Pine (Pinus pinaster)	Resin: Melamine-Urea-Formaldehyde	GDME-HPLC-DAD-MS/MS	Aldehydes, carboxylic acids, and ketones	Nonanal	Detection only	Detection only	[30]
Medium Density Fibreboard (MDF)	Pine (Pinus pinaster)	Resin: Melamine-Urea-Formaldehyde	GDME-HPLC-DAD-MS/MS	Aldehydes, carboxylic acids, and ketones	(E)-Dec-2-enal	Detection only	Detection only	[30]
Medium Density Fibreboard (MDF)	Pine (Pinus pinaster)	Resin: Melamine-Urea-Formaldehyde	GDME-HPLC-DAD-MS/MS	Aldehydes, carboxylic acids, and ketones	Decanal	Detection only	Detection only	[30]

## Sheet: References
Number	Reference
[01]	Jia, L., Chu, J., Li, J., Ren, J., Huang, P., and Li, D., Formaldehyde and VOC emissions from plywood panels bonded with bio-oil phenolic resins, Environmental Pollution, 2020, 264, 114819.
[02]	Baumann, M.G.D., Lorenz, L., Batterman, S., and Zhang, G.Z., Aldehyde emissions from particleboard and medium density fiberboard products, Forest Products Journal, 2000, 50, 75-82.
[03]	Baumann, M.G.D., Batterman, S.A., and Zhang, G.Z., Terpene emissions from particleboard and medium-density fiberboard products, Forest Products Journal, 1999, 49, 1, 49-56.
[04]	Ge, M., Zheng, Y., Zhu, Y., Ge, J., and Zhang, Q., Effects of Air Exchange Rate on VOCs and Odor Emission from PVC Veneered Plywood Used in Indoor Built Environment. Coatings, 2023. 13(9).
[05]	Schumann, A., Lenth, C., Hasener, J., and Steckel, V., Detection of volatile organic compounds from wood-based panels by gas chromatography-field asymmetric ion mobility spectrometry (GC-FAIMS). International Journal for Ion Mobility Spectrometry, 2012. 15(3): p. 157-168.
[06]	Liu, Y., Shen, J., and Zhu, X.D., Headspace Solid-phase Microextraction for the Determination of Volatile Organic Compounds in Larix Gmelini Particles. Physics Procedia, 2012. 32: p. 605-613.
[07]	Tupciauskas, R., Meile, K., Godina, D., Rizhikovs, J., Syrpas, M., and Venskutonis, P.R., Qualitative Differences and Emission Persistence of Volatile Organic Compounds from Bio-Based Particleboards. Materials, 2022. 15(15)
[08]	Chizzola, R. and Müllner, K., Variability of volatiles in Pinus cembra L. within and between trees from a stand in the Salzburg Alps (Austria) as assessed by essential oil and SPME analysis. Genetic Resources and Crop Evolution, 2021. 68(2): p. 567-579.
[09]	Liu, Y., Zhu, X., Qin, X., Wang, W., Hu, Y., and Yuan, D., Identification and characterization of odorous volatile organic compounds emitted from wood-based panels. Environmental Monitoring and Assessment, 2020. 192(6).
[10]	Simon, V., Uitterhaegen, E., Robillard, A., Ballas, S., Véronèse, T., Vilarem, G., Merah, O., Talou, T., and Evon, P., VOC and carbonyl compound emissions of a fiberboard resulting from a coriander biorefinery: comparison with two commercial wood-based building materials. Environmental Science and Pollution Research, 2020. 27(14): p. 16121-16133.
[11]	Bertheau, E., Simon, V., and Delgado Raynaud, C., Microchamber Extraction and Analytical Pyrolysis to Explore Volatile Organic Compounds from Compression-Cooking Wood Materials Obtained under Different Conditions. Molecules, 2022. 27(23).
[12]	Fuczek, D., Czajka, M., Szuta, J., Szutkowski, K., and Kwaśniewska-Sip, P., VOC Emission from Lightweight Wood Fiber Insulation Board, Forests, 2023, 14, 7, 1300.
[13]	Englund, F. and Nussbaum, R.M., Monoterpenes in Scots Pine and Norway Spruce and their Emission during Kiln Drying, Holzforschung, 2000, 54, 5, 449-456.
[14]	Roffael, E., Volatile organic compounds and formaldehyde in nature, wood and wood based panels, Holz als Roh- und Werkstoff, 2006, 64, 2, 144-149.
[15]	Sivrikaya, H., Tesařová, D., Jeřábková, E., and Can, A., Color change and emission of volatile organic compounds from Scots pine exposed to heat and vacuum-heat treatment, Journal of Building Engineering, 2019, 26, 100918.
[16]	Manninen, A.M., Utriainen, J., Holopainen, T., and Kainulainen, P., Terpenoids in the wood of Scots pine and Norway spruce seedlings exposed to ozone at different nitrogen availability, Canadian Journal of Forest Research, 2002, 32, 12, 2140-2145.
[17]	Czajka, M., Fabisiak, B., and Fabisiak, E., Emission of Volatile Organic Compounds from Heartwood and Sapwood of Selected Coniferous Species, Forests, 2020, 11, 1, 92.
[18]	Wang, C., Wang, Z., Qin, Y., Yin, X., and Huang, A., Released Volatile Organic Compounds in Southern Yellow Pine before and after Heat Treatment, International Journal of Environmental Research and Public Health, 2018, 15, 11.
[19]	Hyttinen, M., Masalin-Weijo, M., Kalliokoski, P., and Pasanen, P., Comparison of VOC emissions between air-dried and heat-treated Norway spruce (Picea abies), Scots pine (Pinus sylvesteris) and European aspen (Populus tremula) wood, Atmospheric Environment, 2010, 44, 38, 5028-5033.
[20]	Ruuskanen, T., Hakola, H., Kajos, M., Hellén, H., Tarvainen, V., and Rinne, J., Volatile organic compound emissions from Siberian larch, Atmospheric Environment, 2007, 41, 5807-5812.
[21]	Waliszewska, B., Zborowska, M., Dukiewicz, H., Wojciechowski, T., and Cofta, G., Identification of volatile organic compounds emitted from meranti and larch wood, Annals of Warsaw University of Life Sciences - SGGW. Forestry and Wood Technology, 2013, 84.
[22]	Kačík, F., Veľková, V., Šmíra, P., Nasswettrová, A., Kačíková, D., and Reinprecht, L., Release of terpenes from fir wood during its long-term use and in thermal treatment, Molecules, 2012, 17, 8, 9990-9.
[23]	Risholm-Sundman, M., Lundgren, M., Vestin, E., and Herder, P., Emissions of acetic acid and other volatile organic compounds from different species of solid wood, Holz als Roh- und Werkstoff, 1998, 56, 2, 125-129.
[24]	Jensen, L.K., Larsen, A., M⊘lhave, L., Hansen, M.K., and Knudsen, B., Health Evaluation of Volatile Organic Compound (VOC) Emissions from Wood and Wood-Based Materials, Archives of Environmental Health: An International Journal, 2001, 56, 5, 419-432.
[25]	Manninen, A.M., Pasanen, P., and Holopainen, J.K., Comparing the VOC emissions between air-dried and heat-treated Scots pine wood, Atmospheric Environment, 2002, 36, 11, 1763-1768.
[26]	Schieweck, A., Very volatile organic compounds (VVOC) as emissions from wooden materials and in indoor air of new prefabricated wooden houses, Building and Environment, 2021, 190, 107537.
[27]	Schieweck, A., Gunschera, J., Varol, D., and Salthammer, T., Analytical procedure for the determination of very volatile organic compounds (C3–C6) in indoor air, Analytical and bioanalytical chemistry, 2018, 410, 13, 3171-3183.
[28]	Peters, J., Pfriem, A., Horbens, M., Fischer, S., and Wagenführ, A., Emissions from thermally modified beech wood, their reduction by solvent extraction and fungicidal effect of the organic solvent extracts, Wood Material Science & Engineering, 2009, 4, 1-2, 61-66.
[29]	Gonçalves, F.D., Almeida, M.L., Martins, J.M., Carvalho, L.H., Rodrigues, J.A., and Ramos, R.M., Gas-diffusion microextraction combined with HPLC-DAD for the comprehensive analysis of volatile carbonyl compounds in wood-based panels, Talanta, 2024, 272, 125818.
[30]	Gonçalves, F.D., Martins, J.M., Carvalho, L.H., Rodrigues, J.A., and Ramos, R.M., Volatile Carbonyl Compounds Emission in Dry-Process Fibreboard: Identification through a Selective GDME-HPLC-DAD-MS/MS Method, Separations, 2024, 11, 4, 92.

## Sheet: Alternative nomenclature
	Regular name	IUPAC name
	α-Pinene	2,6,6-Trimethyl-bicyclo[3.1.1]hept-2-ene
	β-Pinene	6,6-Dimethyl-2-methylidenebicyclo[3.1.1]heptane
	Camphene	2,2-Dimethyl-3-methylene-bicyclo[2.2.1]heptane
	Limonene	1-Methyl-4-(1-methylethenyl)-(s)-cyclohexene
	α-Terpineol	p-menth-1-en-8-ol
	Bornyl acetate	1,7,7-Trimethyl-acetate-endo-bicyclo[2.2.1]heptan-2-ol
	β-Phellandrene	3-Isopropyl-6-methylene-1-cyclohexene
	Isoterpinolene	3-Methyl-6-(1-methylethylidene)-cyclohexene
	trans-Verbenol	4,6,6-Trimethylbicyclo[3.1.1]hept-3-en-2-ol
	Fenchyl acetate	1,3,3-Trimethylbicyclo[2.2.1]hept-2-yl acetate
	Isocaryophyllene	4,11,11-Trimethyl-8-methylene-[1r-(1r *,4e,9s *)]-bicyclo[7.2.0]undec-4-ene
	Δ3-Carene	3,7,7-Trimethylbicyclo[4.1.0]hept-3-ene
	Eucalyptol	1,8-Cineole
	Cymene	Methyl(1-methylethyl)-benzene
	o-Cymene	1-methyl-2-(1-methylethyl)-benzene
	Acetone	Propan-2-one
	Furfural	Furan-2-carbaldehyde
	Glyoxal	Oxaldehyde
